# Supplementary material for: (Tris{2-[(5-hy­droxy­pyridin-2-yl-κN)methyl­idene­imino-κN]eth­yl}amine)­zinc dinitrate
Source: Acta Crystallogr Sect E Struct Rep Online. 2011 Nov 19;67(Pt 12):m1791–2. doi: 10.1107/S1600536811048094 (PMC3238702; doi:10.1107/S1600536811048094)
Supplement: Supplementary file 1 [file e-67-m1791-sup1.cif]

##############################################################################
#                                                                            #
# This CIF contains the data in a paper accepted for publication in          #
# Acta Crystallographica Section E. It conforms to the requirements of       #
# Notes for Authors for Acta Crystallographica Section E, and has been       #
# peer reviewed under the auspices of the IUCr Commission on Journals.       #
#                                                                            #
# Full details of the Crystallographic Information File format               #
# are given in the paper "The Crystallographic Information File (CIF):       #
# a New Standard Archive File for Crystallography" by S. R. Hall, F. H.      #
# Allen and I. D. Brown [Acta Cryst. (1991), A47, 655-685].                  #
#                                                                            #
# The current version of the core CIF dictionary is obtainable from          #
# ftp://ftp.iucr.org/pub/cif_core.dic.                                       #
#                                                                            #
# Software is freely available for graphical display of the structure(s)     #
# in this CIF. For information consult the CIF software page                 #
# http://www.iucr.org/resources/cif/software.                                #
#                                                                            #
# This file may be used for bona fide research purposes within the           #
# scientific community so long as proper attribution is given to the journal # 
# article from which it was obtained.                                        #
#                                                                            #
##############################################################################
data_I
_audit_creation_method     SHELXL-97
_chemical_name_systematic
;
(Tris{2-[(5-hydroxypyridin-2-yl-\k<i>N</i>)methylideneimino-
\k<i>N</i>]ethyl}amine)zinc dinitrate
;
_chemical_name_common     ?
_chemical_formula_moiety     'C24 H27 N7 O3 Zn 2+, 2(N O3 -)'
_chemical_formula_sum     'C24 H27 N9 O9 Zn'
_chemical_formula_iupac     '[Zn (C24 H27 N7 O3)] (N O3)2'
_chemical_formula_weight     650.92
_chemical_melting_point     ?
_symmetry_cell_setting     monoclinic
_symmetry_space_group_name_H-M     'C 2/c'
_symmetry_space_group_name_Hall     '-C 2yc'
loop_
    _symmetry_equiv_pos_as_xyz
    'x, y, z'
    '-x, y, -z+1/2'
    'x+1/2, y+1/2, z'
    '-x+1/2, y+1/2, -z+1/2'
    '-x, -y, -z'
    'x, -y, z-1/2'
    '-x+1/2, -y+1/2, -z'
    'x+1/2, -y+1/2, z-1/2'
_cell_length_a     28.0587(12)
_cell_length_b     10.3677(2)
_cell_length_c     19.1322(8)
_cell_angle_alpha     90.00
_cell_angle_beta     101.277(2)
_cell_angle_gamma     90.00
_cell_volume     5458.2(3)
_cell_formula_units_Z     8
_cell_measurement_reflns_used     3966
_cell_measurement_theta_min     1.49
_cell_measurement_theta_max     25.48
_cell_measurement_temperature     120(2)
_exptl_crystal_description     block
_exptl_crystal_colour     colorless
_exptl_crystal_size_max     0.30
_exptl_crystal_size_mid     0.23
_exptl_crystal_size_min     0.12
_exptl_crystal_density_diffrn     1.584
_exptl_crystal_density_meas     ?
_exptl_crystal_density_method     'not measured'
_exptl_crystal_F_000     2688
_exptl_absorpt_coefficient_mu     0.971
_exptl_absorpt_correction_type     multi-scan
_exptl_absorpt_process_details     '(DENZO/SCALEPACK; Otwinowski & Minor, 1997)'
_exptl_absorpt_correction_T_min     0.7637
_exptl_absorpt_correction_T_max     0.8712
_exptl_special_details
;
The OH hydrogen atoms were located from the difference Fourier map, and their
positional and thermal parameters were refined freely. The CH hydrogen atoms
were positioned geometrically and refined as riding atoms, with C---H = 0.95 -
0.99 \%A and with U\~iso\~ = 1.2 U\~eq\~(parent atom).
;
_diffrn_ambient_temperature     120(2)
_diffrn_radiation_type     MoK\a
_diffrn_radiation_wavelength     0.71073
_diffrn_radiation_source     'fine-focus sealed tube'
_diffrn_radiation_monochromator     'horizontally mounted graphite crystal'
_diffrn_measurement_device_type     'Nonius KappaCCD'
_diffrn_measurement_device     '95mm CCD camera on \k-goniostat'
_diffrn_measurement_method     '\f scans and \w scans with \k offset'
_diffrn_detector_area_resol_mean     9
_diffrn_reflns_number     13185
_diffrn_reflns_av_R_equivalents     0.0242
_diffrn_reflns_av_sigmaI/netI     0.0334
_diffrn_reflns_theta_min     2.86
_diffrn_reflns_theta_max     25.02
_diffrn_reflns_theta_full     25.00
_diffrn_measured_fraction_theta_max     0.985
_diffrn_measured_fraction_theta_full     0.985
_diffrn_reflns_limit_h_min     -27
_diffrn_reflns_limit_h_max     33
_diffrn_reflns_limit_k_min     -12
_diffrn_reflns_limit_k_max     10
_diffrn_reflns_limit_l_min     -22
_diffrn_reflns_limit_l_max     20
_diffrn_standards_number     ?
_diffrn_standards_interval_count     ?
_diffrn_standards_interval_time     ?
_diffrn_standards_decay_%     ?
_refine_special_details
;
Refinement of <i>F</i>^2^ against ALL reflections. The weighted <i>R</i>-factor
<i>wR</i> and goodness of fit <i>S</i> are based on <i>F</i>^2^, conventional
<i>R</i>-factors <i>R</i> are based on <i>F</i>, with <i>F</i> set to zero for
negative <i>F</i>^2^. The threshold expression of <i>F</i>^2^ >
\s(<i>F</i>^2^) is used only for calculating <i>R</i>-factors(gt) <i>etc</i>.
and is not relevant to the choice of reflections for refinement.
<i>R</i>-factors based on <i>F</i>^2^ are statistically about twice as large
as those based on <i>F</i>, and <i>R</i>- factors based on ALL data will be
even larger.
;
_reflns_number_total     4754
_reflns_number_gt     3823
_reflns_threshold_expression     I>2sigma(I)
_refine_ls_structure_factor_coef     Fsqd
_refine_ls_matrix_type     full
_refine_ls_R_factor_all     0.0465
_refine_ls_R_factor_gt     0.0285
_refine_ls_wR_factor_gt     0.0584
_refine_ls_wR_factor_ref     0.0644
_refine_ls_goodness_of_fit_ref     1.053
_refine_ls_restrained_S_all     1.053
_refine_ls_number_reflns     4754
_refine_ls_number_parameters     400
_refine_ls_number_restraints     0
_refine_ls_hydrogen_treatment     mixed
_refine_ls_weighting_scheme     calc
_refine_ls_weighting_details
         'calc w=1/[\s^2^(Fo^2^)+(0.0217P)^2^+8.7493P] where P=(Fo^2^+2Fc^2^)/3'
_atom_sites_solution_hydrogens     geom
_atom_sites_solution_primary     direct
_atom_sites_solution_secondary     difmap
_refine_ls_shift/su_max     0.001
_refine_ls_shift/su_mean     0.000
_refine_diff_density_max     0.483
_refine_diff_density_min     -0.392
_refine_ls_extinction_method     none
_refine_ls_extinction_coef     ?
loop_
    _atom_type_symbol
    _atom_type_description
    _atom_type_scat_dispersion_real
    _atom_type_scat_dispersion_imag
    _atom_type_scat_source
    'C' 'C' 0.0033 0.0016
                         'International Tables Vol C Tables 4.2.6.8 and 6.1.1.4'
    'H' 'H' 0.0000 0.0000
                         'International Tables Vol C Tables 4.2.6.8 and 6.1.1.4'
    'N' 'N' 0.0061 0.0033
                         'International Tables Vol C Tables 4.2.6.8 and 6.1.1.4'
    'O' 'O' 0.0106 0.0060
                         'International Tables Vol C Tables 4.2.6.8 and 6.1.1.4'
    'Zn' 'Zn' 0.2839 1.4301
                         'International Tables Vol C Tables 4.2.6.8 and 6.1.1.4'
_computing_data_collection     'COLLECT (Bruker--Nonius, 2000)'
_computing_cell_refinement     'DENZO/SCALEPACK (Otwinowski & Minor, 1997)'
_computing_data_reduction     'DENZO/SCALEPACK (Otwinowski & Minor, 1997)'
_computing_structure_solution     'SIR2004 (Burla <i>et al.</i>, 2003)'
_computing_structure_refinement     'SHELXL97 (Sheldrick, 2008)'
_computing_molecular_graphics     'DIAMOND (Brandenburg, 2011)'
_computing_publication_material     'SHELXL97 (Sheldrick, 2008)'
loop_
    _atom_site_type_symbol
    _atom_site_label
    _atom_site_fract_x
    _atom_site_fract_y
    _atom_site_fract_z
    _atom_site_U_iso_or_equiv
    _atom_site_adp_type
    _atom_site_calc_flag
    _atom_site_refinement_flags
    _atom_site_occupancy
    _atom_site_symmetry_multiplicity
    _atom_site_disorder_assembly
    _atom_site_disorder_group
    Zn Zn1 0.634474(9) 0.16452(2) 0.235644(13) 0.01525(8) Uani d . 1 1 . .
    O O1 0.58450(6) 0.16550(16) 0.50553(8) 0.0220(4) Uani d . 1 1 . .
    O O2 0.79699(7) 0.28797(17) 0.44693(11) 0.0340(5) Uani d . 1 1 . .
    O O3 0.72303(6) -0.23705(16) 0.42204(9) 0.0266(4) Uani d . 1 1 . .
    O O4 0.74429(6) 0.03487(17) 0.48994(9) 0.0332(4) Uani d . 1 1 . .
    O O5 0.81700(7) 0.03610(17) 0.55434(10) 0.0438(5) Uani d . 1 1 . .
    O O6 0.80039(6) -0.07908(17) 0.45764(9) 0.0322(4) Uani d . 1 1 . .
    O O7 0.56606(5) 0.26383(16) 0.62224(8) 0.0268(4) Uani d . 1 1 . .
    O O8 0.51315(6) 0.33927(16) 0.68067(8) 0.0258(4) Uani d . 1 1 . .
    O O9 0.49886(7) 0.3452(2) 0.56617(9) 0.0595(7) Uani d . 1 1 . .
    N N1 0.58398(6) 0.20629(17) 0.08571(9) 0.0185(4) Uani d . 1 1 . .
    N N2 0.61171(6) 0.35640(16) 0.20881(9) 0.0151(4) Uani d . 1 1 . .
    N N3 0.60926(6) 0.23962(16) 0.33387(9) 0.0158(4) Uani d . 1 1 . .
    N N4 0.67412(7) 0.10515(17) 0.15702(10) 0.0200(4) Uani d . 1 1 . .
    N N5 0.71145(6) 0.20475(16) 0.28566(10) 0.0180(4) Uani d . 1 1 . .
    N N6 0.56701(6) 0.06303(16) 0.20400(9) 0.0156(4) Uani d . 1 1 . .
    N N7 0.64650(6) -0.03002(16) 0.29422(9) 0.0149(4) Uani d . 1 1 . .
    N N8 0.78803(7) -0.00173(19) 0.50157(11) 0.0266(5) Uani d . 1 1 . .
    N N9 0.52514(6) 0.31521(17) 0.62315(9) 0.0190(4) Uani d . 1 1 . .
    C C1 0.57457(8) 0.3445(2) 0.08296(11) 0.0212(5) Uani d . 1 1 . .
    H H1A 0.5415 0.3611 0.0916 0.025 Uiso calc R 1 1 . .
    H H1B 0.5763 0.3777 0.0350 0.025 Uiso calc R 1 1 . .
    C C2 0.61165(8) 0.4145(2) 0.13889(11) 0.0196(5) Uani d . 1 1 . .
    H H2A 0.6444 0.4072 0.1271 0.024 Uiso calc R 1 1 . .
    H H2B 0.6032 0.5071 0.1397 0.024 Uiso calc R 1 1 . .
    C C3 0.59253(7) 0.4176(2) 0.25399(11) 0.0162(5) Uani d . 1 1 . .
    H H3 0.5801 0.5020 0.2431 0.019 Uiso calc R 1 1 . .
    C C4 0.58951(7) 0.35904(19) 0.32235(11) 0.0149(5) Uani d . 1 1 . .
    C C5 0.56781(7) 0.4207(2) 0.37240(11) 0.0171(5) Uani d . 1 1 . .
    H H5 0.5545 0.5046 0.3630 0.020 Uiso calc R 1 1 . .
    C C6 0.56555(8) 0.3599(2) 0.43585(11) 0.0176(5) Uani d . 1 1 . .
    H H6 0.5507 0.4007 0.4706 0.021 Uiso calc R 1 1 . .
    C C7 0.58551(7) 0.2375(2) 0.44754(11) 0.0158(5) Uani d . 1 1 . .
    C C8 0.60739(7) 0.1816(2) 0.39515(11) 0.0167(5) Uani d . 1 1 . .
    H H8 0.6215 0.0985 0.4038 0.020 Uiso calc R 1 1 . .
    C C9 0.62025(8) 0.1637(2) 0.04540(12) 0.0239(5) Uani d . 1 1 . .
    H H9A 0.6407 0.2379 0.0372 0.029 Uiso calc R 1 1 . .
    H H9B 0.6037 0.1303 -0.0016 0.029 Uiso calc R 1 1 . .
    C C10 0.65213(9) 0.0588(2) 0.08562(12) 0.0254(5) Uani d . 1 1 . .
    H H10A 0.6323 -0.0189 0.0895 0.031 Uiso calc R 1 1 . .
    H H10B 0.6780 0.0351 0.0594 0.031 Uiso calc R 1 1 . .
    C C11 0.72019(8) 0.1053(2) 0.17658(12) 0.0229(5) Uani d . 1 1 . .
    H H11 0.7400 0.0734 0.1455 0.028 Uiso calc R 1 1 . .
    C C12 0.74247(8) 0.1546(2) 0.24709(13) 0.0210(5) Uani d . 1 1 . .
    C C13 0.79224(8) 0.1498(2) 0.27344(14) 0.0298(6) Uani d . 1 1 . .
    H H13 0.8134 0.1144 0.2453 0.036 Uiso calc R 1 1 . .
    C C14 0.81062(8) 0.1967(2) 0.34045(15) 0.0307(6) Uani d . 1 1 . .
    H H14 0.8446 0.1947 0.3590 0.037 Uiso calc R 1 1 . .
    C C15 0.77898(8) 0.2468(2) 0.38054(13) 0.0248(6) Uani d . 1 1 . .
    C C16 0.72922(8) 0.2496(2) 0.35089(12) 0.0204(5) Uani d . 1 1 . .
    H H16 0.7074 0.2846 0.3781 0.024 Uiso calc R 1 1 . .
    C C17 0.54127(8) 0.1244(2) 0.07905(11) 0.0207(5) Uani d . 1 1 . .
    H H17A 0.5486 0.0382 0.0615 0.025 Uiso calc R 1 1 . .
    H H17B 0.5143 0.1624 0.0440 0.025 Uiso calc R 1 1 . .
    C C18 0.52591(8) 0.1106(2) 0.15087(12) 0.0205(5) Uani d . 1 1 . .
    H H18A 0.5151 0.1953 0.1661 0.025 Uiso calc R 1 1 . .
    H H18B 0.4984 0.0496 0.1466 0.025 Uiso calc R 1 1 . .
    C C19 0.56437(8) -0.0477(2) 0.23137(11) 0.0162(5) Uani d . 1 1 . .
    H H19 0.5354 -0.0968 0.2184 0.019 Uiso calc R 1 1 . .
    C C20 0.60524(7) -0.1008(2) 0.28262(11) 0.0153(5) Uani d . 1 1 . .
    C C21 0.60142(8) -0.2162(2) 0.31789(11) 0.0196(5) Uani d . 1 1 . .
    H H21 0.5719 -0.2636 0.3089 0.024 Uiso calc R 1 1 . .
    C C22 0.64107(8) -0.2615(2) 0.36629(12) 0.0219(5) Uani d . 1 1 . .
    H H22 0.6391 -0.3396 0.3915 0.026 Uiso calc R 1 1 . .
    C C23 0.68378(8) -0.1907(2) 0.37740(11) 0.0189(5) Uani d . 1 1 . .
    C C24 0.68483(8) -0.0745(2) 0.34015(11) 0.0172(5) Uani d . 1 1 . .
    H H24 0.7140 -0.0256 0.3480 0.021 Uiso calc R 1 1 . .
    H H1O 0.5743(11) 0.204(3) 0.5368(16) 0.052(10) Uiso d . 1 1 . .
    H H3O 0.7447(11) -0.185(3) 0.4311(15) 0.046(9) Uiso d . 1 1 . .
    H H2O 0.7795(11) 0.332(3) 0.4639(15) 0.041(10) Uiso d . 1 1 . .
loop_
    _atom_site_aniso_label
    _atom_site_aniso_U_11
    _atom_site_aniso_U_22
    _atom_site_aniso_U_33
    _atom_site_aniso_U_12
    _atom_site_aniso_U_13
    _atom_site_aniso_U_23
    Zn1 0.01257(13) 0.01396(13) 0.01942(14) 0.00079(10) 0.00361(10) -0.00027(11)
    O1 0.0257(9) 0.0234(9) 0.0185(9) 0.0036(7) 0.0079(7) 0.0033(7)
    O2 0.0229(10) 0.0248(10) 0.0474(12) 0.0004(8) -0.0096(9) -0.0060(9)
    O3 0.0275(10) 0.0210(9) 0.0264(9) 0.0007(8) -0.0067(8) 0.0040(7)
    O4 0.0195(9) 0.0450(11) 0.0349(10) -0.0054(8) 0.0052(8) -0.0108(8)
    O5 0.0396(11) 0.0296(10) 0.0500(12) -0.0054(8) -0.0213(10) -0.0024(9)
    O6 0.0293(10) 0.0373(10) 0.0331(10) 0.0027(8) 0.0136(8) 0.0017(8)
    O7 0.0161(9) 0.0407(10) 0.0246(9) 0.0085(7) 0.0062(7) 0.0018(7)
    O8 0.0283(9) 0.0355(10) 0.0152(8) 0.0071(8) 0.0081(7) -0.0018(7)
    O9 0.0454(12) 0.1089(19) 0.0204(10) 0.0417(13) -0.0030(9) -0.0021(11)
    N1 0.0197(10) 0.0170(9) 0.0189(10) 0.0016(8) 0.0037(8) -0.0005(8)
    N2 0.0136(9) 0.0152(9) 0.0160(9) -0.0010(7) 0.0019(8) -0.0004(7)
    N3 0.0134(9) 0.0156(9) 0.0179(10) 0.0000(7) 0.0019(8) -0.0016(8)
    N4 0.0205(11) 0.0156(9) 0.0253(11) 0.0023(8) 0.0080(9) 0.0014(8)
    N5 0.0144(10) 0.0125(9) 0.0276(11) 0.0006(7) 0.0051(8) 0.0046(8)
    N6 0.0141(9) 0.0164(9) 0.0164(10) 0.0013(7) 0.0029(8) -0.0013(8)
    N7 0.0164(10) 0.0132(9) 0.0158(9) 0.0000(7) 0.0049(8) -0.0026(7)
    N8 0.0264(12) 0.0262(11) 0.0271(12) -0.0070(9) 0.0048(10) 0.0067(9)
    N9 0.0194(10) 0.0203(10) 0.0162(10) -0.0005(8) 0.0009(8) -0.0002(8)
    C1 0.0254(12) 0.0208(12) 0.0169(11) 0.0041(10) 0.0027(10) 0.0038(10)
    C2 0.0238(12) 0.0172(12) 0.0191(12) 0.0024(9) 0.0076(10) 0.0021(9)
    C3 0.0135(11) 0.0123(11) 0.0221(12) -0.0002(9) 0.0017(9) -0.0003(9)
    C4 0.0109(11) 0.0140(11) 0.0197(12) -0.0003(8) 0.0025(9) -0.0016(9)
    C5 0.0154(11) 0.0124(11) 0.0231(12) -0.0009(9) 0.0032(9) -0.0031(9)
    C6 0.0157(11) 0.0182(12) 0.0194(12) -0.0018(9) 0.0051(9) -0.0064(9)
    C7 0.0139(11) 0.0184(11) 0.0145(11) -0.0045(9) 0.0017(9) -0.0009(9)
    C8 0.0134(11) 0.0151(11) 0.0206(12) 0.0008(9) 0.0011(9) 0.0004(9)
    C9 0.0281(13) 0.0266(12) 0.0179(12) -0.0021(11) 0.0066(10) -0.0045(10)
    C10 0.0282(13) 0.0250(13) 0.0256(13) 0.0021(10) 0.0114(11) -0.0080(10)
    C11 0.0218(13) 0.0177(12) 0.0330(14) 0.0033(10) 0.0145(11) 0.0045(10)
    C12 0.0152(11) 0.0158(11) 0.0333(13) 0.0008(9) 0.0082(10) 0.0069(10)
    C13 0.0171(12) 0.0225(13) 0.0515(17) 0.0025(10) 0.0110(12) 0.0025(12)
    C14 0.0108(12) 0.0218(13) 0.0561(18) 0.0002(10) -0.0021(12) 0.0007(12)
    C15 0.0178(12) 0.0127(11) 0.0396(15) -0.0018(9) -0.0046(11) 0.0041(10)
    C16 0.0166(12) 0.0138(11) 0.0299(13) -0.0007(9) 0.0025(10) 0.0034(9)
    C17 0.0206(12) 0.0204(12) 0.0190(12) 0.0016(9) -0.0017(10) -0.0012(9)
    C18 0.0147(11) 0.0201(11) 0.0254(13) 0.0015(9) 0.0007(10) 0.0010(10)
    C19 0.0141(11) 0.0180(12) 0.0180(12) -0.0026(9) 0.0067(9) -0.0054(9)
    C20 0.0163(11) 0.0150(11) 0.0153(11) 0.0001(9) 0.0048(9) -0.0024(9)
    C21 0.0218(12) 0.0179(11) 0.0196(12) -0.0045(9) 0.0053(10) -0.0018(9)
    C22 0.0322(14) 0.0164(11) 0.0174(12) -0.0021(10) 0.0053(10) 0.0016(9)
    C23 0.0231(12) 0.0185(12) 0.0140(11) 0.0044(9) 0.0010(9) -0.0026(9)
    C24 0.0180(12) 0.0150(11) 0.0186(12) -0.0004(9) 0.0040(10) -0.0037(9)
_geom_special_details
;
All e.s.d.'s (except the e.s.d. in the dihedral angle between two l.s. planes)
are estimated using the full covariance matrix. The cell e.s.d.'s are taken
into account individually in the estimation of e.s.d.'s in distances, angles
and torsion angles; correlations between e.s.d.'s in cell parameters are only
used when they are defined by crystal symmetry. An approximate (isotropic)
treatment of cell e.s.d.'s is used for estimating e.s.d.'s involving l.s.
planes.
;
loop_
    _geom_bond_atom_site_label_1
    _geom_bond_atom_site_label_2
    _geom_bond_site_symmetry_2
    _geom_bond_distance
    _geom_bond_publ_flag
    Zn1 N2 . 2.1215(17) ?
    Zn1 N4 . 2.1292(18) ?
    Zn1 N6 . 2.1468(17) ?
    Zn1 N5 . 2.2239(18) ?
    Zn1 N3 . 2.2711(17) ?
    Zn1 N7 . 2.3000(17) ?
    O1 C7 . 1.342(3) ?
    O1 H1O . 0.82(3) ?
    O2 C15 . 1.341(3) ?
    O2 H2O . 0.78(3) ?
    O3 C23 . 1.344(3) ?
    O3 H3O . 0.80(3) ?
    O4 N8 . 1.262(2) ?
    O5 N8 . 1.230(2) ?
    O6 N8 . 1.258(3) ?
    O7 N9 . 1.269(2) ?
    O8 N9 . 1.238(2) ?
    O9 N9 . 1.230(2) ?
    N1 C17 . 1.454(3) ?
    N1 C1 . 1.456(3) ?
    N1 C9 . 1.460(3) ?
    N2 C3 . 1.273(3) ?
    N2 C2 . 1.467(3) ?
    N3 C8 . 1.328(3) ?
    N3 C4 . 1.357(3) ?
    N4 C11 . 1.273(3) ?
    N4 C10 . 1.466(3) ?
    N5 C16 . 1.334(3) ?
    N5 C12 . 1.350(3) ?
    N6 C19 . 1.270(3) ?
    N6 C18 . 1.466(3) ?
    N7 C24 . 1.331(3) ?
    N7 C20 . 1.352(3) ?
    C1 C2 . 1.523(3) ?
    C1 H1A . 0.9900 ?
    C1 H1B . 0.9900 ?
    C2 H2A . 0.9900 ?
    C2 H2B . 0.9900 ?
    C3 C4 . 1.459(3) ?
    C3 H3 . 0.9500 ?
    C4 C5 . 1.387(3) ?
    C5 C6 . 1.381(3) ?
    C5 H5 . 0.9500 ?
    C6 C7 . 1.387(3) ?
    C6 H6 . 0.9500 ?
    C7 C8 . 1.399(3) ?
    C8 H8 . 0.9500 ?
    C9 C10 . 1.518(3) ?
    C9 H9A . 0.9900 ?
    C9 H9B . 0.9900 ?
    C10 H10A . 0.9900 ?
    C10 H10B . 0.9900 ?
    C11 C12 . 1.464(3) ?
    C11 H11 . 0.9500 ?
    C12 C13 . 1.390(3) ?
    C13 C14 . 1.374(4) ?
    C13 H13 . 0.9500 ?
    C14 C15 . 1.383(3) ?
    C14 H14 . 0.9500 ?
    C15 C16 . 1.401(3) ?
    C16 H16 . 0.9500 ?
    C17 C18 . 1.525(3) ?
    C17 H17A . 0.9900 ?
    C17 H17B . 0.9900 ?
    C18 H18A . 0.9900 ?
    C18 H18B . 0.9900 ?
    C19 C20 . 1.463(3) ?
    C19 H19 . 0.9500 ?
    C20 C21 . 1.388(3) ?
    C21 C22 . 1.383(3) ?
    C21 H21 . 0.9500 ?
    C22 C23 . 1.385(3) ?
    C22 H22 . 0.9500 ?
    C23 C24 . 1.403(3) ?
    C24 H24 . 0.9500 ?
loop_
    _geom_angle_atom_site_label_1
    _geom_angle_atom_site_label_2
    _geom_angle_atom_site_label_3
    _geom_angle_site_symmetry_1
    _geom_angle_site_symmetry_3
    _geom_angle
    _geom_angle_publ_flag
    N2 Zn1 N4 . . 105.92(7) ?
    N2 Zn1 N6 . . 100.61(6) ?
    N4 Zn1 N6 . . 102.29(7) ?
    N2 Zn1 N5 . . 98.59(6) ?
    N4 Zn1 N5 . . 76.15(7) ?
    N6 Zn1 N5 . . 160.36(6) ?
    N2 Zn1 N3 . . 75.58(6) ?
    N4 Zn1 N3 . . 166.90(7) ?
    N6 Zn1 N3 . . 90.07(6) ?
    N5 Zn1 N3 . . 90.75(6) ?
    N2 Zn1 N7 . . 161.58(6) ?
    N4 Zn1 N7 . . 92.50(6) ?
    N6 Zn1 N7 . . 75.22(6) ?
    N5 Zn1 N7 . . 85.25(6) ?
    N3 Zn1 N7 . . 86.40(6) ?
    C7 O1 H1O . . 114(2) ?
    C15 O2 H2O . . 115(2) ?
    C23 O3 H3O . . 113(2) ?
    C17 N1 C1 . . 115.53(17) ?
    C17 N1 C9 . . 115.15(17) ?
    C1 N1 C9 . . 114.74(18) ?
    C3 N2 C2 . . 119.29(17) ?
    C3 N2 Zn1 . . 116.76(14) ?
    C2 N2 Zn1 . . 123.53(13) ?
    C8 N3 C4 . . 118.10(18) ?
    C8 N3 Zn1 . . 130.39(14) ?
    C4 N3 Zn1 . . 111.22(13) ?
    C11 N4 C10 . . 119.50(19) ?
    C11 N4 Zn1 . . 115.64(16) ?
    C10 N4 Zn1 . . 124.77(14) ?
    C16 N5 C12 . . 118.85(19) ?
    C16 N5 Zn1 . . 128.46(15) ?
    C12 N5 Zn1 . . 111.61(14) ?
    C19 N6 C18 . . 119.28(18) ?
    C19 N6 Zn1 . . 116.48(14) ?
    C18 N6 Zn1 . . 124.15(13) ?
    C24 N7 C20 . . 118.41(18) ?
    C24 N7 Zn1 . . 130.39(14) ?
    C20 N7 Zn1 . . 110.90(13) ?
    O5 N8 O6 . . 121.8(2) ?
    O5 N8 O4 . . 120.8(2) ?
    O6 N8 O4 . . 117.34(19) ?
    O9 N9 O8 . . 121.13(18) ?
    O9 N9 O7 . . 118.75(18) ?
    O8 N9 O7 . . 120.05(17) ?
    N1 C1 C2 . . 110.47(17) ?
    N1 C1 H1A . . 109.6 ?
    C2 C1 H1A . . 109.6 ?
    N1 C1 H1B . . 109.6 ?
    C2 C1 H1B . . 109.6 ?
    H1A C1 H1B . . 108.1 ?
    N2 C2 C1 . . 108.90(17) ?
    N2 C2 H2A . . 109.9 ?
    C1 C2 H2A . . 109.9 ?
    N2 C2 H2B . . 109.9 ?
    C1 C2 H2B . . 109.9 ?
    H2A C2 H2B . . 108.3 ?
    N2 C3 C4 . . 120.48(19) ?
    N2 C3 H3 . . 119.8 ?
    C4 C3 H3 . . 119.8 ?
    N3 C4 C5 . . 121.93(19) ?
    N3 C4 C3 . . 115.58(18) ?
    C5 C4 C3 . . 122.49(19) ?
    C6 C5 C4 . . 119.89(19) ?
    C6 C5 H5 . . 120.1 ?
    C4 C5 H5 . . 120.1 ?
    C5 C6 C7 . . 118.2(2) ?
    C5 C6 H6 . . 120.9 ?
    C7 C6 H6 . . 120.9 ?
    O1 C7 C6 . . 124.66(19) ?
    O1 C7 C8 . . 116.43(19) ?
    C6 C7 C8 . . 118.88(19) ?
    N3 C8 C7 . . 122.95(19) ?
    N3 C8 H8 . . 118.5 ?
    C7 C8 H8 . . 118.5 ?
    N1 C9 C10 . . 110.56(18) ?
    N1 C9 H9A . . 109.5 ?
    C10 C9 H9A . . 109.5 ?
    N1 C9 H9B . . 109.5 ?
    C10 C9 H9B . . 109.5 ?
    H9A C9 H9B . . 108.1 ?
    N4 C10 C9 . . 109.67(18) ?
    N4 C10 H10A . . 109.7 ?
    C9 C10 H10A . . 109.7 ?
    N4 C10 H10B . . 109.7 ?
    C9 C10 H10B . . 109.7 ?
    H10A C10 H10B . . 108.2 ?
    N4 C11 C12 . . 119.8(2) ?
    N4 C11 H11 . . 120.1 ?
    C12 C11 H11 . . 120.1 ?
    N5 C12 C13 . . 121.7(2) ?
    N5 C12 C11 . . 115.69(19) ?
    C13 C12 C11 . . 122.6(2) ?
    C14 C13 C12 . . 119.5(2) ?
    C14 C13 H13 . . 120.2 ?
    C12 C13 H13 . . 120.2 ?
    C13 C14 C15 . . 119.1(2) ?
    C13 C14 H14 . . 120.5 ?
    C15 C14 H14 . . 120.5 ?
    O2 C15 C14 . . 118.7(2) ?
    O2 C15 C16 . . 122.5(2) ?
    C14 C15 C16 . . 118.7(2) ?
    N5 C16 C15 . . 122.2(2) ?
    N5 C16 H16 . . 118.9 ?
    C15 C16 H16 . . 118.9 ?
    N1 C17 C18 . . 110.43(17) ?
    N1 C17 H17A . . 109.6 ?
    C18 C17 H17A . . 109.6 ?
    N1 C17 H17B . . 109.6 ?
    C18 C17 H17B . . 109.6 ?
    H17A C17 H17B . . 108.1 ?
    N6 C18 C17 . . 109.49(17) ?
    N6 C18 H18A . . 109.8 ?
    C17 C18 H18A . . 109.8 ?
    N6 C18 H18B . . 109.8 ?
    C17 C18 H18B . . 109.8 ?
    H18A C18 H18B . . 108.2 ?
    N6 C19 C20 . . 121.04(19) ?
    N6 C19 H19 . . 119.5 ?
    C20 C19 H19 . . 119.5 ?
    N7 C20 C21 . . 122.22(19) ?
    N7 C20 C19 . . 116.07(18) ?
    C21 C20 C19 . . 121.70(19) ?
    C22 C21 C20 . . 119.3(2) ?
    C22 C21 H21 . . 120.3 ?
    C20 C21 H21 . . 120.3 ?
    C21 C22 C23 . . 118.8(2) ?
    C21 C22 H22 . . 120.6 ?
    C23 C22 H22 . . 120.6 ?
    O3 C23 C22 . . 119.0(2) ?
    O3 C23 C24 . . 122.3(2) ?
    C22 C23 C24 . . 118.7(2) ?
    N7 C24 C23 . . 122.6(2) ?
    N7 C24 H24 . . 118.7 ?
    C23 C24 H24 . . 118.7 ?
loop_
    _geom_torsion_atom_site_label_1
    _geom_torsion_atom_site_label_2
    _geom_torsion_atom_site_label_3
    _geom_torsion_atom_site_label_4
    _geom_torsion_site_symmetry_1
    _geom_torsion_site_symmetry_2
    _geom_torsion_site_symmetry_3
    _geom_torsion_site_symmetry_4
    _geom_torsion
    _geom_torsion_publ_flag
    N4 Zn1 N2 C3 . . . . -171.27(15) ?
    N6 Zn1 N2 C3 . . . . 82.56(15) ?
    N5 Zn1 N2 C3 . . . . -93.31(15) ?
    N3 Zn1 N2 C3 . . . . -4.76(14) ?
    N7 Zn1 N2 C3 . . . . 7.6(3) ?
    N4 Zn1 N2 C2 . . . . 16.28(17) ?
    N6 Zn1 N2 C2 . . . . -89.90(16) ?
    N5 Zn1 N2 C2 . . . . 94.23(16) ?
    N3 Zn1 N2 C2 . . . . -177.21(16) ?
    N7 Zn1 N2 C2 . . . . -164.89(18) ?
    N2 Zn1 N3 C8 . . . . 178.92(19) ?
    N4 Zn1 N3 C8 . . . . -82.8(3) ?
    N6 Zn1 N3 C8 . . . . 77.97(18) ?
    N5 Zn1 N3 C8 . . . . -82.40(18) ?
    N7 Zn1 N3 C8 . . . . 2.79(18) ?
    N2 Zn1 N3 C4 . . . . 5.33(13) ?
    N4 Zn1 N3 C4 . . . . 103.7(3) ?
    N6 Zn1 N3 C4 . . . . -95.62(14) ?
    N5 Zn1 N3 C4 . . . . 104.01(14) ?
    N7 Zn1 N3 C4 . . . . -170.80(14) ?
    N2 Zn1 N4 C11 . . . . 102.79(16) ?
    N6 Zn1 N4 C11 . . . . -152.25(15) ?
    N5 Zn1 N4 C11 . . . . 7.64(15) ?
    N3 Zn1 N4 C11 . . . . 8.0(4) ?
    N7 Zn1 N4 C11 . . . . -76.84(16) ?
    N2 Zn1 N4 C10 . . . . -80.77(17) ?
    N6 Zn1 N4 C10 . . . . 24.19(18) ?
    N5 Zn1 N4 C10 . . . . -175.92(18) ?
    N3 Zn1 N4 C10 . . . . -175.6(2) ?
    N7 Zn1 N4 C10 . . . . 99.60(17) ?
    N2 Zn1 N5 C16 . . . . 78.54(18) ?
    N4 Zn1 N5 C16 . . . . -177.07(18) ?
    N6 Zn1 N5 C16 . . . . -89.3(3) ?
    N3 Zn1 N5 C16 . . . . 3.01(17) ?
    N7 Zn1 N5 C16 . . . . -83.31(17) ?
    N2 Zn1 N5 C12 . . . . -113.68(14) ?
    N4 Zn1 N5 C12 . . . . -9.30(14) ?
    N6 Zn1 N5 C12 . . . . 78.5(2) ?
    N3 Zn1 N5 C12 . . . . 170.79(14) ?
    N7 Zn1 N5 C12 . . . . 84.46(14) ?
    N2 Zn1 N6 C19 . . . . -159.92(15) ?
    N4 Zn1 N6 C19 . . . . 91.03(16) ?
    N5 Zn1 N6 C19 . . . . 7.9(3) ?
    N3 Zn1 N6 C19 . . . . -84.58(15) ?
    N7 Zn1 N6 C19 . . . . 1.68(15) ?
    N2 Zn1 N6 C18 . . . . 23.52(16) ?
    N4 Zn1 N6 C18 . . . . -85.53(16) ?
    N5 Zn1 N6 C18 . . . . -168.71(18) ?
    N3 Zn1 N6 C18 . . . . 98.86(16) ?
    N7 Zn1 N6 C18 . . . . -174.88(17) ?
    N2 Zn1 N7 C24 . . . . -98.6(3) ?
    N4 Zn1 N7 C24 . . . . 80.29(18) ?
    N6 Zn1 N7 C24 . . . . -177.66(19) ?
    N5 Zn1 N7 C24 . . . . 4.42(18) ?
    N3 Zn1 N7 C24 . . . . -86.64(18) ?
    N2 Zn1 N7 C20 . . . . 74.9(2) ?
    N4 Zn1 N7 C20 . . . . -106.20(14) ?
    N6 Zn1 N7 C20 . . . . -4.15(13) ?
    N5 Zn1 N7 C20 . . . . 177.93(14) ?
    N3 Zn1 N7 C20 . . . . 86.87(14) ?
    C17 N1 C1 C2 . . . . 137.91(19) ?
    C9 N1 C1 C2 . . . . -84.5(2) ?
    C3 N2 C2 C1 . . . . -106.5(2) ?
    Zn1 N2 C2 C1 . . . . 65.7(2) ?
    N1 C1 C2 N2 . . . . -54.2(2) ?
    C2 N2 C3 C4 . . . . 176.38(18) ?
    Zn1 N2 C3 C4 . . . . 3.6(2) ?
    C8 N3 C4 C5 . . . . 0.0(3) ?
    Zn1 N3 C4 C5 . . . . 174.51(15) ?
    C8 N3 C4 C3 . . . . -179.80(18) ?
    Zn1 N3 C4 C3 . . . . -5.3(2) ?
    N2 C3 C4 N3 . . . . 1.6(3) ?
    N2 C3 C4 C5 . . . . -178.28(19) ?
    N3 C4 C5 C6 . . . . -0.5(3) ?
    C3 C4 C5 C6 . . . . 179.28(19) ?
    C4 C5 C6 C7 . . . . 0.2(3) ?
    C5 C6 C7 O1 . . . . -177.68(19) ?
    C5 C6 C7 C8 . . . . 0.6(3) ?
    C4 N3 C8 C7 . . . . 0.8(3) ?
    Zn1 N3 C8 C7 . . . . -172.41(15) ?
    O1 C7 C8 N3 . . . . 177.27(18) ?
    C6 C7 C8 N3 . . . . -1.1(3) ?
    C17 N1 C9 C10 . . . . -81.2(2) ?
    C1 N1 C9 C10 . . . . 141.00(19) ?
    C11 N4 C10 C9 . . . . -123.0(2) ?
    Zn1 N4 C10 C9 . . . . 60.7(2) ?
    N1 C9 C10 N4 . . . . -55.5(2) ?
    C10 N4 C11 C12 . . . . 178.35(19) ?
    Zn1 N4 C11 C12 . . . . -5.0(3) ?
    C16 N5 C12 C13 . . . . -0.6(3) ?
    Zn1 N5 C12 C13 . . . . -169.65(17) ?
    C16 N5 C12 C11 . . . . 178.94(18) ?
    Zn1 N5 C12 C11 . . . . 9.8(2) ?
    N4 C11 C12 N5 . . . . -3.7(3) ?
    N4 C11 C12 C13 . . . . 175.7(2) ?
    N5 C12 C13 C14 . . . . 0.2(3) ?
    C11 C12 C13 C14 . . . . -179.3(2) ?
    C12 C13 C14 C15 . . . . 0.6(3) ?
    C13 C14 C15 O2 . . . . 177.5(2) ?
    C13 C14 C15 C16 . . . . -0.9(3) ?
    C12 N5 C16 C15 . . . . 0.2(3) ?
    Zn1 N5 C16 C15 . . . . 167.21(15) ?
    O2 C15 C16 N5 . . . . -177.84(19) ?
    C14 C15 C16 N5 . . . . 0.5(3) ?
    C1 N1 C17 C18 . . . . -82.7(2) ?
    C9 N1 C17 C18 . . . . 139.83(19) ?
    C19 N6 C18 C17 . . . . -114.6(2) ?
    Zn1 N6 C18 C17 . . . . 61.9(2) ?
    N1 C17 C18 N6 . . . . -55.2(2) ?
    C18 N6 C19 C20 . . . . 177.74(18) ?
    Zn1 N6 C19 C20 . . . . 1.0(3) ?
    C24 N7 C20 C21 . . . . 1.3(3) ?
    Zn1 N7 C20 C21 . . . . -173.13(16) ?
    C24 N7 C20 C19 . . . . -179.69(18) ?
    Zn1 N7 C20 C19 . . . . 5.9(2) ?
    N6 C19 C20 N7 . . . . -5.1(3) ?
    N6 C19 C20 C21 . . . . 174.0(2) ?
    N7 C20 C21 C22 . . . . -0.4(3) ?
    C19 C20 C21 C22 . . . . -179.4(2) ?
    C20 C21 C22 C23 . . . . -0.9(3) ?
    C21 C22 C23 O3 . . . . -177.15(19) ?
    C21 C22 C23 C24 . . . . 1.3(3) ?
    C20 N7 C24 C23 . . . . -0.8(3) ?
    Zn1 N7 C24 C23 . . . . 172.30(15) ?
    O3 C23 C24 N7 . . . . 177.91(19) ?
    C22 C23 C24 N7 . . . . -0.5(3) ?
loop_
    _geom_hbond_atom_site_label_D
    _geom_hbond_atom_site_label_H
    _geom_hbond_atom_site_label_A
    _geom_hbond_site_symmetry_A
    _geom_hbond_distance_DH
    _geom_hbond_distance_HA
    _geom_hbond_distance_DA
    _geom_hbond_angle_DHA
    O3 H3O O6 . 0.80(3) 1.90(3) 2.698(2) 173(3)
    O1 H1O O7 . 0.82(3) 1.80(3) 2.597(2) 163(3)
    O2 H2O O4 7_656 0.78(3) 1.84(3) 2.593(3) 162(3)
data_global
_journal_date_recd_electronic     2011-10-27
_journal_date_accepted     2011-11-12
_journal_name_full     'Acta Crystallographica, Section E'
_journal_year     2011
_journal_volume     67
_journal_issue     12
_journal_page_first     m1791
_journal_page_last     m1792
_journal_paper_category     QM
_journal_coeditor_code     YK2030
_publ_contact_author_name     'Maksym Seredyuk'
_publ_contact_author_address
;
National Taras Shevchenko University, Department of Chemistry,
Volodymyrska str. 64, 01033 Kyiv, Ukraine
;
_publ_contact_author_email     mcs@univ.kiev.ua
_publ_contact_author_fax     '+380442393393'
_publ_contact_author_phone     '+380442393393'
_publ_section_title
;\
(Tris{2-[(5-hydroxypyridin-2-yl-\k<i>N</i>)methylideneimino-\k<i>N</i>]ethyl}\
amine)zinc dinitrate
;
loop_
    _publ_author_name
    _publ_author_footnote
    _publ_author_address
    'Seredyuk, Maksym' .
;
National Taras Shevchenko University, Department of Chemistry,
Volodymyrska str. 64, 01033 Kyiv, Ukraine
;
    'Znovjyak, Kateryna O.' .
;
National Taras Shevchenko University, Department of Chemistry,
Volodymyrska str. 64, 01033 Kyiv, Ukraine
;
    'Haukka, Matti' .
;
Department of Chemistry,
University of Joensuu, PO Box 111, 80101 Joensuu, Finland
;
    'Pavlenko, Vadim A.' .
;
National Taras Shevchenko University, Department of Chemistry,
Volodymyrska str. 64, 01033 Kyiv, Ukraine
;
    'Bokach, Nadezhda A.' .
;
Department of Chemistry,
St. Petersburg State University,
Universitetsky Pr. 26,
198504 Stary Petergof,
Russian Federation
;
_publ_section_synopsis     .
_iucr_refine_instructions_details
;
TITL 05ms07d in C2/c
CELL  0.71073  28.0587  10.3677  19.1322   90.000  101.277   90.000
ZERR     8.00   0.0012   0.0002   0.0008    0.000    0.002    0.000
LATT   7
SYMM  - X,   Y, 1/2 - Z
SFAC  C    H    N    O    ZN
UNIT  192  216  72   72   8
FMAP   2
PLAN   20
SHEL 100 0.84
ACTA 50
BOND   $H
CONF
omit 2   0   0
omit -16   8   7
htab o3 o6
htab o3 n8
htab o1 o7
eqiv $1 x, -y, z+1/2
htab o2 o4_$2
eqiv $2 -x+3/2, -y+1/2, -z+1
L.S.   8
TEMP  -153.00
WGHT    0.036700    5.402500
FVAR       0.08893
ZN1   5    0.634469    0.164521    0.235649    11.00000    0.01404    0.01482 =
         0.02140   -0.00032    0.00437    0.00079
O1    4    0.584435    0.165379    0.505524    11.00000    0.02784    0.02404 =
         0.02072    0.00346    0.00903    0.00275
O2    4    0.797144    0.288373    0.447123    11.00000    0.02518    0.02639 =
         0.04838   -0.00418   -0.00918   -0.00070
O3    4    0.722913   -0.236980    0.421998    11.00000    0.02711    0.02183 =
         0.02856    0.00436   -0.00723   -0.00013
O4    4    0.744333    0.034818    0.489936    11.00000    0.02036    0.04512 =
         0.03673   -0.01041    0.00475   -0.00623
O5    4    0.817061    0.036055    0.554455    11.00000    0.03875    0.03149 =
         0.05204   -0.00190   -0.02253   -0.00624
O6    4    0.800443   -0.079120    0.457718    11.00000    0.03213    0.03720 =
         0.03759    0.00298    0.01537    0.00287
O7    4    0.566001    0.263999    0.622199    11.00000    0.01749    0.04317 =
         0.02530    0.00146    0.00669    0.00844
O8    4    0.513171    0.339094    0.680689    11.00000    0.02986    0.03561 =
         0.01750   -0.00112    0.00904    0.00686
O9    4    0.498903    0.345556    0.566172    11.00000    0.04732    0.10719 =
         0.02193   -0.00193   -0.00312    0.04360
N1    3    0.583980    0.206172    0.085645    11.00000    0.02235    0.01744 =
         0.02181    0.00010    0.00474    0.00058
N2    3    0.611795    0.356261    0.208979    11.00000    0.01492    0.01871 =
         0.01748   -0.00028    0.00246   -0.00039
N3    3    0.609209    0.239636    0.333869    11.00000    0.01570    0.01719 =
         0.01889   -0.00127    0.00298   -0.00006
N4    3    0.674249    0.105093    0.157077    11.00000    0.02209    0.01517 =
         0.02615    0.00100    0.00724   -0.00029
N5    3    0.711346    0.204715    0.285613    11.00000    0.01605    0.01345 =
         0.03045    0.00422    0.00611    0.00072
N6    3    0.567053    0.063199    0.204099    11.00000    0.01442    0.01929 =
         0.01789   -0.00038    0.00150    0.00165
N7    3    0.646330   -0.030331    0.294101    11.00000    0.01673    0.01617 =
         0.01693   -0.00103    0.00393    0.00225
N8    3    0.788037   -0.001738    0.501583    11.00000    0.02755    0.02562 =
         0.03005    0.00751    0.00439   -0.00542
N9    3    0.525137    0.315381    0.623057    11.00000    0.02223    0.02172 =
         0.01863    0.00080    0.00304   -0.00031
C1    1    0.574566    0.344810    0.082946    11.00000    0.02747    0.02145 =
         0.02028    0.00315    0.00329    0.00436
AFIX  23
H1A   2    0.541454    0.361480    0.091558    11.00000   -1.20000
H1B   2    0.576301    0.378150    0.035019    11.00000   -1.20000
AFIX   0
C2    1    0.611573    0.414345    0.138771    11.00000    0.02452    0.01658 =
         0.02063    0.00258    0.00883    0.00135
AFIX  23
H2A   2    0.644267    0.407078    0.126910    11.00000   -1.20000
H2B   2    0.603122    0.506960    0.139666    11.00000   -1.20000
AFIX   0
C3    1    0.592466    0.417875    0.254039    11.00000    0.01736    0.01459 =
         0.02358    0.00006    0.00354   -0.00026
AFIX  43
H3    2    0.580038    0.502275    0.243108    11.00000   -1.20000
AFIX   0
C4    1    0.589392    0.358975    0.322413    11.00000    0.01206    0.01440 =
         0.02042   -0.00155    0.00093   -0.00180
C5    1    0.567662    0.420833    0.372272    11.00000    0.01598    0.01439 =
         0.02478   -0.00252    0.00398   -0.00111
AFIX  43
H5    2    0.554236    0.504600    0.362754    11.00000   -1.20000
AFIX   0
C6    1    0.565622    0.360114    0.435850    11.00000    0.01723    0.01971 =
         0.02116   -0.00535    0.00562   -0.00134
AFIX  43
H6    2    0.550962    0.401205    0.470699    11.00000   -1.20000
AFIX   0
C7    1    0.585494    0.237669    0.447607    11.00000    0.01283    0.01949 =
         0.01701   -0.00019    0.00175   -0.00461
C8    1    0.607413    0.181805    0.395144    11.00000    0.01544    0.01549 =
         0.02303    0.00038    0.00161    0.00012
AFIX  43
H8    2    0.621633    0.098746    0.403847    11.00000   -1.20000
AFIX   0
C9    1    0.620256    0.163673    0.045344    11.00000    0.02820    0.02776 =
         0.02119   -0.00427    0.00750   -0.00081
AFIX  23
H9A   2    0.640742    0.237792    0.037213    11.00000   -1.20000
H9B   2    0.603760    0.130337   -0.001675    11.00000   -1.20000
AFIX   0
C10   1    0.651986    0.058838    0.085582    11.00000    0.02703    0.02697 =
         0.02601   -0.00740    0.00890    0.00202
AFIX  23
H10A  2    0.632088   -0.018686    0.089559    11.00000   -1.20000
H10B  2    0.677713    0.034690    0.059239    11.00000   -1.20000
AFIX   0
C11   1    0.719918    0.105192    0.176525    11.00000    0.02371    0.01880 =
         0.03511    0.00333    0.01384    0.00346
AFIX  43
H11   2    0.739718    0.073109    0.145430    11.00000   -1.20000
AFIX   0
C12   1    0.742415    0.154712    0.246971    11.00000    0.01546    0.01566 =
         0.03628    0.00612    0.00764    0.00299
C13   1    0.792222    0.149777    0.273462    11.00000    0.01970    0.02304 =
         0.05219    0.00334    0.01218    0.00175
AFIX  43
H13   2    0.813362    0.114267    0.245307    11.00000   -1.20000
AFIX   0
C14   1    0.810761    0.196530    0.340614    11.00000    0.01077    0.02524 =
         0.05637    0.00152   -0.00284    0.00090
AFIX  43
H14   2    0.844713    0.194551    0.359286    11.00000   -1.20000
AFIX   0
C15   1    0.778686    0.246663    0.380443    11.00000    0.02010    0.01447 =
         0.04053    0.00351   -0.00523   -0.00310
C16   1    0.729376    0.249583    0.350977    11.00000    0.01697    0.01471 =
         0.03237    0.00227    0.00229   -0.00093
AFIX  43
H16   2    0.707632    0.284769    0.378267    11.00000   -1.20000
AFIX   0
C17   1    0.541323    0.124461    0.078971    11.00000    0.02454    0.02289 =
         0.02016   -0.00026   -0.00030    0.00306
AFIX  23
H17A  2    0.548639    0.038325    0.061369    11.00000   -1.20000
H17B  2    0.514380    0.162532    0.043853    11.00000   -1.20000
AFIX   0
C18   1    0.525752    0.110314    0.150902    11.00000    0.01809    0.02296 =
         0.02622    0.00058    0.00196    0.00154
AFIX  23
H18A  2    0.514780    0.194724    0.166093    11.00000   -1.20000
H18B  2    0.498343    0.048794    0.146513    11.00000   -1.20000
AFIX   0
C19   1    0.564369   -0.048063    0.231523    11.00000    0.01508    0.02096 =
         0.01767   -0.00503    0.00584   -0.00223
AFIX  43
H19   2    0.535406   -0.097181    0.218541    11.00000   -1.20000
AFIX   0
C20   1    0.605144   -0.100791    0.282495    11.00000    0.01708    0.01644 =
         0.01769   -0.00291    0.00630   -0.00228
C21   1    0.601435   -0.216158    0.317982    11.00000    0.02208    0.01948 =
         0.02077   -0.00095    0.00587   -0.00485
AFIX  43
H21   2    0.571903   -0.263608    0.309004    11.00000   -1.20000
AFIX   0
C22   1    0.640965   -0.261356    0.366380    11.00000    0.03343    0.01726 =
         0.01921    0.00167    0.00434   -0.00361
AFIX  43
H22   2    0.638871   -0.339403    0.391620    11.00000   -1.20000
AFIX   0
C23   1    0.683802   -0.190837    0.377522    11.00000    0.02325    0.01923 =
         0.01559   -0.00233    0.00005    0.00294
C24   1    0.684711   -0.074067    0.339891    11.00000    0.02048    0.01593 =
         0.01908   -0.00270    0.00447    0.00102
AFIX  43
H24   2    0.713850   -0.024940    0.347598    11.00000   -1.20000
AFIX   0
H1O   2    0.573781    0.204437    0.538738    11.00000    0.05558
H3O   2    0.745485   -0.184896    0.431289    11.00000    0.04257
H2O   2    0.778872    0.331511    0.464840    11.00000    0.05233
HKLF    4
REM  05ms07d in C2/c
REM R1 =  0.0289 for   3514 Fo > 4sig(Fo)  and  0.0403 for all   4137 data
REM    400 parameters refined using      0 restraints
END
WGHT      0.0364      5.4333
REM Highest difference peak  0.428,  deepest hole -0.540,  1-sigma level  0.088
Q1    1   0.4921  0.2457  0.5816  11.00000  0.05    0.43
Q2    1   0.8380 -0.0010  0.5098  11.00000  0.05    0.32
Q3    1   0.5565  0.2965  0.7264  11.00000  0.05    0.29
Q4    1   0.6366  0.5108  0.2365  11.00000  0.05    0.29
Q5    1   0.5512  0.6160  0.2643  11.00000  0.05    0.27
Q6    1   0.4908  0.2771  0.6556  11.00000  0.05    0.26
Q7    1   0.6111 -0.3026  0.2484  11.00000  0.05    0.25
Q8    1   0.6812 -0.1382  0.3507  11.00000  0.05    0.25
Q9    1   0.4705  0.3516  0.6905  11.00000  0.05    0.25
Q10   1   0.5809  0.2501  0.6321  11.00000  0.05    0.25
Q11   1   0.8441  0.1013  0.4147  11.00000  0.05    0.25
Q12   1   0.5692  0.5982  0.3215  11.00000  0.05    0.25
Q13   1   0.4930 -0.0806  0.1950  11.00000  0.05    0.25
Q14   1   0.8857  0.2255  0.3645  11.00000  0.05    0.24
Q15   1   0.5824 -0.3187  0.2752  11.00000  0.05    0.24
Q16   1   0.5978  0.5789  0.3314  11.00000  0.05    0.24
Q17   1   0.7690  0.1193  0.2770  11.00000  0.05    0.24
Q18   1   0.6372 -0.3938  0.3712  11.00000  0.05    0.24
Q19   1   0.5205  0.2595  0.7042  11.00000  0.05    0.24
Q20   1   0.5802 -0.3204  0.3717  11.00000  0.05    0.24
;
