# Supplementary material for: (Tris{2-[(5-hy­droxy­pyridin-2-yl-κN)methyl­idene­imino-κN]eth­yl}amine)­zinc dinitrate
Source: Acta Crystallogr Sect E Struct Rep Online. 2011 Nov 19;67(Pt 12):m1791–2. doi: 10.1107/S1600536811048094 (PMC3238702; doi:10.1107/S1600536811048094)
Supplement: Supplementary file 2 [file e-67-m1791-Isup2.hkl]

# 
# h,k,l, Fc-squared, Fo-squared, sigma(Fo-squared) and status flag 
# 
data_I
_shelx_title ' 05ms07d in C2/c' 
_shelx_refln_list_code          4 
_shelx_F_calc_maximum      482.05 
_exptl_crystal_F_000      2688.00 
_reflns_d_resolution_high  0.8402 
 
loop_ 
 _symmetry_equiv_pos_as_xyz 
 'x, y, z' 
 '-x, y, -z+1/2' 
 'x+1/2, y+1/2, z' 
 '-x+1/2, y+1/2, -z+1/2' 
 '-x, -y, -z' 
 'x, -y, z-1/2' 
 '-x+1/2, -y+1/2, -z' 
 'x+1/2, -y+1/2, z-1/2' 
 
_cell_length_a    28.0587 
_cell_length_b    10.3677 
_cell_length_c    19.1322 
_cell_angle_alpha  90.000 
_cell_angle_beta  101.277 
_cell_angle_gamma  90.000 
 
_shelx_F_squared_multiplier     1.000 
 
loop_ 
 _refln_index_h 
 _refln_index_k 
 _refln_index_l 
 _refln_F_squared_calc 
 _refln_F_squared_meas 
 _refln_F_squared_sigma 
 _refln_observed_status 
   4   0   0    65194.93    64779.89   1296.60 o 
   6   0   0    70270.30    68665.70    980.47 o 
   8   0   0      892.25      786.98     48.38 o 
  10   0   0    46626.97    48459.64    795.18 o 
  12   0   0     8511.26     7446.70    161.05 o 
  14   0   0    49286.16    48928.57    745.80 o 
  16   0   0     9837.61     9233.32    204.09 o 
  18   0   0    17415.98    17418.70    479.31 o 
  20   0   0     3544.42     3323.62    141.25 o 
  22   0   0     2628.57     2607.35    165.10 o 
  24   0   0     3530.65     3025.18    222.21 o 
  26   0   0     9368.19     9063.77    364.43 o 
  28   0   0    11100.50    10182.60    407.31 o 
  30   0   0     2451.28     2472.77    277.10 o 
  32   0   0       70.14      344.43    281.54 o 
   3   1   0    32587.09    32482.16    659.52 o 
   5   1   0     9080.34     9290.74    109.25 o 
   7   1   0    28049.91    27502.66    293.24 o 
   9   1   0     4625.36     4307.01     74.86 o 
  11   1   0    53070.88    53263.89    559.44 o 
  13   1   0     3942.45     4272.76     85.37 o 
  15   1   0      305.54      204.40     85.15 o 
  17   1   0       63.65       97.95     46.30 o 
  19   1   0    10506.43    10502.24    169.06 o 
  21   1   0     2424.17     2715.90     95.11 o 
  23   1   0      892.88     1110.25    129.19 o 
  25   1   0     2100.07     1860.81    201.99 o 
  27   1   0      234.15      -24.64    137.53 o 
  29   1   0     2370.50     2174.34    290.43 o 
  31   1   0       19.01       82.17    149.83 o 
   2   2   0      931.01     1321.73     38.59 o 
   4   2   0     5054.50     4910.28     62.52 o 
   6   2   0    16447.77    16818.06    214.83 o 
   8   2   0    23646.46    23893.36    282.98 o 
  10   2   0    23122.29    26110.92    289.73 o 
  12   2   0     9289.07     9816.01    136.60 o 
  14   2   0    15266.34    15368.88    197.97 o 
  16   2   0     2087.42     2077.04     79.00 o 
  18   2   0     1149.16      905.38     63.91 o 
  20   2   0     5582.56     5468.20    124.04 o 
  22   2   0     6446.13     6919.21    169.40 o 
  24   2   0       34.28        8.58    120.23 o 
  26   2   0      475.48      383.27    146.01 o 
  28   2   0      243.91      140.93    157.18 o 
  30   2   0     1022.69      869.61    227.77 o 
  32   2   0     1562.69     1571.97    204.02 o 
   1   3   0     4199.03     4122.56     75.89 o 
   3   3   0   128440.48   128139.32   1983.80 o 
   5   3   0    13627.62    13555.15    149.78 o 
   7   3   0      123.53      187.13     23.76 o 
   9   3   0    16542.20    17340.37    201.36 o 
  11   3   0    20956.84    19021.60    224.67 o 
  13   3   0    12933.81    13757.52    180.21 o 
  15   3   0     2114.17     1592.72     60.13 o 
  17   3   0     3760.87     3414.25     89.32 o 
  19   3   0    14732.61    14769.12    210.11 o 
  21   3   0     2204.67     2151.01    109.59 o 
  23   3   0    28321.12    28679.97    418.98 o 
  25   3   0     2631.42     2266.71    151.43 o 
  27   3   0     5138.41     5280.04    220.69 o 
  29   3   0     3486.38     3854.10    194.49 o 
  31   3   0       43.14      260.71    184.31 o 
   0   4   0    11875.22    12357.50    204.14 o 
   2   4   0    48912.00    50708.67    578.64 o 
   4   4   0    12161.41    11466.61    151.92 o 
   6   4   0     7626.66     7062.75     85.08 o 
   8   4   0    11274.74    10555.22    132.35 o 
  10   4   0       82.75       70.67     34.51 o 
  12   4   0      513.96      450.48     43.55 o 
  14   4   0     2225.89     2987.80     76.11 o 
  16   4   0     5944.95     5636.99    108.96 o 
  18   4   0     4371.18     4397.25    117.30 o 
  20   4   0      829.35      812.42    116.43 o 
  22   4   0      827.71      810.83     93.96 o 
  24   4   0     2449.37     2224.07    123.14 o 
  26   4   0     1764.84     1598.40    139.71 o 
  28   4   0       15.02     -197.10    197.99 o 
  30   4   0     2654.18     2642.31    218.01 o 
   1   5   0     6730.63     7434.48     99.43 o 
   3   5   0    22492.12    22865.00    248.97 o 
   5   5   0    33505.33    34404.99    861.75 o 
   7   5   0     1076.45     1354.21     37.95 o 
   9   5   0    12647.71    13247.05    149.01 o 
  11   5   0      676.05      588.88     46.47 o 
  13   5   0      367.47      473.85     48.18 o 
  15   5   0     7547.63     7535.03    127.23 o 
  17   5   0     3042.13     3017.29     90.23 o 
  19   5   0       25.04       -7.57    102.22 o 
  21   5   0     3118.66     3143.76    123.47 o 
  23   5   0      749.91      674.28    108.99 o 
  25   5   0      404.09      409.62    110.58 o 
  27   5   0     2654.12     2597.40    184.05 o 
  29   5   0      809.03      926.81    172.67 o 
   0   6   0     9994.42     8621.53    163.56 o 
   2   6   0     2619.79     2504.15     71.49 o 
   4   6   0     9597.15     8939.14    114.56 o 
   6   6   0    11833.94    11925.13    150.19 o 
   8   6   0    37966.38    36355.49    352.27 o 
  10   6   0     2613.05     2649.12     57.82 o 
  12   6   0     4157.85     4203.64     79.24 o 
  14   6   0     5775.96     5729.40     98.45 o 
  16   6   0     9708.07     9699.81    152.72 o 
  18   6   0    23667.87    24048.97    346.70 o 
  20   6   0      142.62       57.69     84.98 o 
  22   6   0     4706.56     4582.88    171.53 o 
  24   6   0     7502.42     6922.74    229.72 o 
  26   6   0     7846.59     8136.62    264.25 o 
  28   6   0        1.48      183.10    269.32 o 
   1   7   0     1740.59     2362.72     41.81 o 
   3   7   0      605.22      649.02     56.51 o 
   5   7   0     3699.04     3499.96     67.58 o 
   7   7   0    23424.66    23786.51    272.20 o 
   9   7   0     1570.81     1584.45     82.07 o 
  11   7   0    13766.50    13776.71    163.54 o 
  13   7   0     1157.39     1132.48     55.51 o 
  15   7   0     1803.53     1869.09    100.32 o 
  17   7   0        1.22      -76.99     76.99 o 
  19   7   0    11379.77    11456.87    212.49 o 
  21   7   0     3625.30     3540.06    162.49 o 
  23   7   0      795.92      873.47    133.10 o 
  25   7   0       34.25      233.54    218.21 o 
   0   8   0     2316.04     1945.68    195.10 o 
   2   8   0      182.58       63.15     60.22 o 
   4   8   0     5167.57     5473.93    138.16 o 
   6   8   0     4615.03     4575.59     69.86 o 
   8   8   0      253.49      275.00     47.64 o 
  10   8   0       27.20       49.55     91.11 o 
  12   8   0       69.54       28.42     50.60 o 
  14   8   0      110.07       86.74    134.05 o 
  16   8   0     8107.26     7894.53    157.50 o 
  18   8   0     8240.45     8262.64    231.10 o 
  20   8   0      230.64      -52.00    163.77 o 
  22   8   0       34.97     -135.33    209.32 o 
  24   8   0      227.59      497.53    236.88 o 
   1   9   0     1459.95     2013.56    159.44 o 
   3   9   0     9412.08     9418.96    260.56 o 
   5   9   0    10421.54    10485.10    513.86 o 
   7   9   0    10959.11    10690.97    255.43 o 
   9   9   0      958.63      944.71     75.47 o 
  11   9   0    16348.17    15427.60    286.28 o 
  13   9   0     1172.59     1315.64     95.11 o 
  15   9   0    16997.97    16458.52    456.20 o 
  17   9   0      168.42      127.99    158.21 o 
  19   9   0     7539.38     7586.29    326.87 o 
  21   9   0     2277.84     2093.01    232.21 o 
   0  10   0    11301.32    11128.33    421.76 o 
   2  10   0      117.86      163.41    124.73 o 
   4  10   0     3479.68     3886.25    297.76 o 
   6  10   0     1617.78     1380.95    294.87 o 
   8  10   0     6313.25     5907.38    151.50 o 
  10  10   0     8351.03     7989.38    254.21 o 
  12  10   0       18.94      -66.48     66.48 o 
  14  10   0     8267.76     8198.26    295.76 o 
  16  10   0     4061.26     4035.13    233.99 o 
  18  10   0      649.89      238.21    187.99 o 
   1  11   0       74.01      152.80    182.10 o 
   3  11   0     1902.69     1203.50    281.76 o 
   5  11   0      560.37      724.63    287.10 o 
   7  11   0     1670.35     1590.51    224.88 o 
   9  11   0        8.69      -24.98     96.48 o 
  11  11   0       11.39      127.49    114.74 o 
  13  11   0      204.15      105.55    155.99 o 
   0  12   0    12850.73    12148.29    472.20 o 
   2  12   0      164.46     -128.88    298.87 o 
   4  12   0     5703.30     6444.57    402.42 o 
   6  12   0      212.22       60.89    304.21 o 
 -31   1   1      112.78       35.62    178.56 o 
 -29   1   1     1566.02     1604.91    158.51 o 
 -27   1   1     4451.06     4485.04    202.27 o 
 -25   1   1      140.94     -125.15    125.15 o 
 -23   1   1     6089.95     6012.58    134.31 o 
 -21   1   1     4720.25     4782.32    116.80 o 
 -19   1   1     9103.08     9477.30    156.52 o 
 -17   1   1       79.17       93.19     55.68 o 
 -15   1   1     6913.95     5894.65    103.18 o 
 -13   1   1      284.54      243.82     45.24 o 
 -11   1   1    32877.12    33108.88    360.39 o 
  -9   1   1      878.35      861.30     36.00 o 
  -7   1   1     3365.47     2817.51     49.06 o 
  -5   1   1    21817.01    21514.53    579.17 o 
  -3   1   1    33237.21    35386.68    718.19 o 
   3   1   1    42475.44    41091.31   4208.35 o 
   5   1   1   232375.20   222190.28   4404.45 o 
   7   1   1     7259.24     6915.78     92.36 o 
   9   1   1    52879.24    53521.28    620.36 o 
  11   1   1    27191.45    25947.32    293.08 o 
  13   1   1      324.98      199.84     53.93 o 
  15   1   1      132.53      -32.80     70.31 o 
  17   1   1      914.28      775.15     64.10 o 
  19   1   1    11871.34    11812.19    185.74 o 
  21   1   1     1338.27     1396.63     83.37 o 
  23   1   1    12004.64    12384.53    234.14 o 
  25   1   1       21.34       49.35    117.81 o 
  27   1   1     2802.88     2334.30    173.81 o 
  29   1   1     8260.31     8241.10    274.03 o 
  31   1   1       36.48      162.65    243.77 o 
 -32   2   1      935.47     1006.88    184.10 o 
 -30   2   1     8394.89     8966.78    289.66 o 
 -28   2   1      122.07      -27.47    264.10 o 
 -26   2   1     4263.83     4031.79    185.00 o 
 -24   2   1      126.41      121.45    103.06 o 
 -22   2   1     7848.94     7648.05    153.47 o 
 -20   2   1     5438.23     5690.75    121.53 o 
 -18   2   1    32245.86    32575.15    380.69 o 
 -16   2   1     8131.52     7807.47    130.08 o 
 -14   2   1    20247.36    20950.30    252.98 o 
 -12   2   1    16752.70    17122.13    207.31 o 
 -10   2   1    22713.71    22692.62    255.56 o 
  -8   2   1     2253.91     2134.66     50.77 o 
  -6   2   1    21018.17    20744.02    223.38 o 
  -4   2   1    10928.63    11103.95    122.81 o 
  -2   2   1    32192.88    31005.04   1262.28 o 
   0   2   1    76886.34    70065.66   4741.88 o 
   2   2   1     1893.65     1833.51     26.12 o 
   4   2   1    16975.31    18406.42    196.88 o 
   6   2   1   102724.37   102423.51   1026.28 o 
   8   2   1   139568.89   137895.72   1594.16 o 
  10   2   1    19491.42    20918.75    241.00 o 
  12   2   1    15478.63    14715.93    186.67 o 
  14   2   1    27451.45    27782.48    321.78 o 
  16   2   1     1760.35     1549.35     71.11 o 
  18   2   1     2860.61     2677.53     87.80 o 
  20   2   1     7570.34     7467.10    142.15 o 
  22   2   1     4498.12     4478.32    143.74 o 
  24   2   1     8731.62     8568.17    195.66 o 
  26   2   1    24380.21    24726.95    483.23 o 
  28   2   1       53.88      -24.38    161.54 o 
  30   2   1      789.98      864.49    179.86 o 
  32   2   1      467.78      480.16    193.34 o 
 -31   3   1      846.10      993.79    175.81 o 
 -29   3   1      127.53      119.82    169.95 o 
 -27   3   1      184.91     -123.97    146.83 o 
 -25   3   1        5.97      -10.47    182.84 o 
 -23   3   1     1068.80     1201.48    112.50 o 
 -21   3   1     3235.41     3129.89    173.72 o 
 -19   3   1      585.72      688.56     63.83 o 
 -17   3   1     1959.75     2231.16     72.19 o 
 -15   3   1       14.57       21.76     48.54 o 
 -13   3   1     4338.32     4649.28     88.38 o 
 -11   3   1    13563.74    14221.41    176.00 o 
  -9   3   1      359.47      419.09     33.18 o 
  -7   3   1    20842.80    21270.61    232.08 o 
  -5   3   1       11.76       58.67    133.66 o 
  -3   3   1     4699.11     4613.94     61.73 o 
  -1   3   1      757.83      840.93     29.78 o 
   1   3   1    97951.38   104680.63   1766.69 o 
   3   3   1       17.10        0.08     15.41 o 
   5   3   1        1.24       14.26     19.28 o 
   7   3   1       16.83       -5.18     38.46 o 
   9   3   1    12521.13    13253.67    163.31 o 
  11   3   1     7278.35     7237.24    110.51 o 
  13   3   1        5.86       63.05     45.61 o 
  15   3   1      304.62      284.73     51.49 o 
  17   3   1      650.42      710.82     77.39 o 
  19   3   1     1794.84     1604.39    122.91 o 
  21   3   1       33.03      -71.86     74.84 o 
  23   3   1     1034.48      986.06    145.84 o 
  25   3   1     3435.26     3200.03    169.39 o 
  27   3   1       65.94     -156.11    156.11 o 
  29   3   1       11.20     -133.91    157.50 o 
  31   3   1     2138.94     2026.01    210.70 o 
 -30   4   1     4886.00     5000.67    241.07 o 
 -28   4   1     1255.54     1574.15    170.57 o 
 -26   4   1    11469.79    11522.72    242.24 o 
 -24   4   1        1.99      -31.23    126.52 o 
 -22   4   1     4036.36     3645.57    132.69 o 
 -20   4   1      137.43      165.39     78.25 o 
 -18   4   1    24334.85    24313.65    300.82 o 
 -16   4   1     6429.89     6136.31    110.45 o 
 -14   4   1    14640.43    14707.11    191.70 o 
 -12   4   1    17983.98    18142.88    218.46 o 
 -10   4   1    10066.03     9521.16    127.17 o 
  -8   4   1    21729.57    22327.38    246.68 o 
  -6   4   1     4988.54     4722.81     63.13 o 
  -4   4   1    18679.03    18808.06    208.02 o 
  -2   4   1     1975.52     1801.19    107.20 o 
   0   4   1   134862.22   134762.36   1367.73 o 
   2   4   1     1467.67     1570.11     28.60 o 
   4   4   1    18872.84    18854.50    185.34 o 
   6   4   1     4423.40     4138.40     60.72 o 
   8   4   1    24775.06    24092.49    242.06 o 
  10   4   1     5842.74     6108.11     95.73 o 
  12   4   1     8001.77     7397.52    115.97 o 
  14   4   1     6722.15     6589.63    114.35 o 
  16   4   1     5395.72     5202.43    108.43 o 
  18   4   1     7559.69     7544.64    138.15 o 
  20   4   1      691.73      549.62     93.46 o 
  22   4   1     5431.14     5701.68    160.91 o 
  24   4   1      140.43      140.11     93.44 o 
  26   4   1     3693.80     3826.03    193.96 o 
  28   4   1        0.95     -164.65    164.65 o 
  30   4   1      537.13      524.32    288.21 o 
 -29   5   1     2799.03     2735.84    195.12 o 
 -27   5   1      674.59      199.76    154.17 o 
 -25   5   1     5370.05     5055.36    164.86 o 
 -23   5   1     7953.98     7834.65    186.23 o 
 -21   5   1     5767.80     5927.73    154.48 o 
 -19   5   1    18540.98    18334.81    283.61 o 
 -17   5   1     1273.03     1218.48     67.89 o 
 -15   5   1    34112.82    35289.24    398.44 o 
 -13   5   1       38.48       79.37     42.59 o 
 -11   5   1    33292.00    33480.17    366.78 o 
  -9   5   1      244.02      235.27     30.77 o 
  -7   5   1    18119.92    18505.06    189.59 o 
  -5   5   1    35656.25    36095.36    383.92 o 
  -3   5   1    26209.93    26155.62    410.79 o 
  -1   5   1     7177.15     7375.84    103.26 o 
   1   5   1    24159.69    25446.40    241.62 o 
   3   5   1    35012.16    34919.50    328.24 o 
   5   5   1    11237.95    11249.40    123.05 o 
   7   5   1     6433.79     5731.13     78.39 o 
   9   5   1      308.89      293.67     44.79 o 
  11   5   1    39543.84    38903.95    382.39 o 
  13   5   1       98.51      102.67     52.12 o 
  15   5   1      749.41      807.82     60.71 o 
  17   5   1      112.01      140.75    114.16 o 
  19   5   1     7020.48     7462.01    167.00 o 
  21   5   1      749.06      731.92     97.34 o 
  23   5   1     1959.16     2193.85    156.30 o 
  25   5   1     4250.07     4595.85    162.67 o 
  27   5   1     1219.85     1481.35    379.31 o 
  29   5   1     4839.69     5318.17    233.06 o 
 -28   6   1     1734.11     1603.70    287.99 o 
 -26   6   1     4124.92     3801.86    202.25 o 
 -24   6   1        2.04      248.19    171.99 o 
 -22   6   1      917.62      917.18    110.27 o 
 -20   6   1      862.98      817.13     95.68 o 
 -18   6   1      346.08      371.71     93.25 o 
 -16   6   1      213.03      155.25     97.19 o 
 -14   6   1      150.96      156.64     47.60 o 
 -12   6   1      241.27      319.92     46.38 o 
 -10   6   1    10391.11    10691.72    129.98 o 
  -8   6   1      256.28      282.28     84.24 o 
  -6   6   1     3406.35     3688.03     66.12 o 
  -4   6   1      595.11      653.61     63.00 o 
  -2   6   1     1230.48     1366.43     52.06 o 
   0   6   1      100.60      102.08     36.70 o 
   2   6   1     5813.69     6172.99     89.50 o 
   4   6   1     3800.41     4435.67     61.16 o 
   6   6   1     9643.87     9925.78    115.07 o 
   8   6   1      262.08      206.84     40.48 o 
  10   6   1      334.71      296.80     38.99 o 
  12   6   1      256.08      294.12     87.02 o 
  14   6   1      383.99      295.84     52.60 o 
  16   6   1       60.90       36.16     60.85 o 
  18   6   1     1592.96     1661.43     95.52 o 
  20   6   1      190.27      159.42    105.23 o 
  22   6   1     1346.95     1144.72    116.71 o 
  24   6   1      115.23       -7.29    289.65 o 
  26   6   1      187.37      237.25    152.97 o 
  28   6   1     1371.55     1556.81    291.54 o 
 -27   7   1     3652.00     3910.03    340.43 o 
 -25   7   1      815.52      802.40    183.55 o 
 -23   7   1     3171.28     3414.60    182.20 o 
 -21   7   1     1155.31      979.02    133.05 o 
 -19   7   1     5676.55     5560.28    148.49 o 
 -17   7   1      387.14      209.96     88.45 o 
 -15   7   1     7867.27     7736.72    188.87 o 
 -13   7   1     4271.58     4330.02     83.81 o 
 -11   7   1     5775.60     5634.64     92.51 o 
  -9   7   1     1754.54     1729.78     57.05 o 
  -7   7   1    10599.75    10159.47    592.53 o 
  -5   7   1     6232.40     6129.11    159.77 o 
  -3   7   1    19068.14    18252.52    223.07 o 
  -1   7   1     4074.79     3816.73     91.73 o 
   1   7   1      715.70      799.02     49.48 o 
   3   7   1     3068.14     2943.81     51.40 o 
   5   7   1    13885.52    11826.81   1192.95 o 
   7   7   1     2120.56     2084.85     50.00 o 
   9   7   1      503.70      445.02     69.46 o 
  11   7   1    22711.55    22438.19    241.67 o 
  13   7   1     2508.73     2466.69     85.28 o 
  15   7   1    14823.12    15048.51    235.85 o 
  17   7   1        9.80        7.79     96.18 o 
  19   7   1      697.06      814.11    139.08 o 
  21   7   1     1149.06     1428.62    317.87 o 
  23   7   1     3738.68     3593.34    183.68 o 
  25   7   1      900.43     1077.72    239.32 o 
 -24   8   1      133.97      -54.66    218.66 o 
 -22   8   1     1908.85     2116.12    240.43 o 
 -20   8   1       21.98      -64.89    178.66 o 
 -18   8   1     2370.94     2522.20    134.62 o 
 -16   8   1     1621.63     1624.89     89.59 o 
 -14   8   1     6905.08     6824.23    130.55 o 
 -12   8   1     9672.13     9552.93    150.39 o 
 -10   8   1     2814.29     2651.13    100.26 o 
  -8   8   1    11433.82    11808.30    222.02 o 
  -6   8   1     2311.62     2282.11     84.27 o 
  -4   8   1      386.37      541.45     82.51 o 
  -2   8   1      430.30      546.21     55.15 o 
   0   8   1     9934.73    10229.64    177.32 o 
   2   8   1        0.61      118.00    104.34 o 
   4   8   1    16573.47    16137.47    257.73 o 
   6   8   1       35.24      -31.79     37.32 o 
   8   8   1    28124.04    27734.00    340.62 o 
  10   8   1      430.15      428.43     45.50 o 
  12   8   1     1933.27     2015.59     68.72 o 
  14   8   1      947.77      992.21     78.82 o 
  16   8   1     6432.82     6576.30    147.00 o 
  18   8   1     6986.59     7089.81    201.40 o 
  20   8   1      411.13      341.09    199.32 o 
  22   8   1     6270.11     6341.46    324.43 o 
  24   8   1      290.76      445.53    240.21 o 
 -21   9   1      837.01      794.63    218.43 o 
 -19   9   1     1576.76     1887.46    207.55 o 
 -17   9   1     2766.29     2330.55    200.66 o 
 -15   9   1     2407.46     2608.54    191.10 o 
 -13   9   1      579.93      514.42    132.44 o 
 -11   9   1      151.58       -8.33     54.68 o 
  -9   9   1     1526.98     1422.18    168.32 o 
  -7   9   1      120.89      169.77     84.22 o 
  -5   9   1       22.45      -64.00    174.21 o 
  -3   9   1      107.42      115.99     62.66 o 
  -1   9   1     1736.26     1746.58     56.14 o 
   1   9   1     1744.14     1822.03     53.88 o 
   3   9   1        6.10      -35.74     37.03 o 
   5   9   1      550.40      547.66     56.42 o 
   7   9   1     1312.68     1092.55     49.90 o 
   9   9   1     2353.94     2131.71    134.39 o 
  11   9   1     3058.26     2932.18     92.05 o 
  13   9   1     8552.88     8351.75    188.96 o 
  15   9   1      513.41      371.09    146.44 o 
  17   9   1      413.62      515.97    162.88 o 
  19   9   1     3845.34     3762.48    258.65 o 
  21   9   1     1918.63     1610.59    237.54 o 
 -18  10   1     3697.46     3482.49    242.43 o 
 -16  10   1      113.87      389.09    181.55 o 
 -14  10   1     5127.91     5037.23    136.72 o 
 -12  10   1     1694.67     1590.14    158.88 o 
 -10  10   1     3423.71     3329.61    176.88 o 
  -8  10   1     4793.93     4566.44    158.16 o 
  -6  10   1     2637.01     2495.32    122.88 o 
  -4  10   1     2788.87     2938.57    110.57 o 
  -2  10   1       65.64       42.29    140.43 o 
   0  10   1     5044.05     5268.89    209.02 o 
   2  10   1      241.22      385.12    144.90 o 
   4  10   1     7727.65     7573.40    347.09 o 
   6  10   1      222.37       73.89    142.12 o 
   8  10   1    13513.55    12326.89    226.54 o 
  10  10   1     1548.87     1559.29     79.91 o 
  12  10   1     2553.04     2606.29    132.33 o 
  14  10   1     1704.11     1633.70    180.21 o 
  16  10   1     2309.21     2010.79    202.43 o 
  18  10   1      784.82      796.40    203.77 o 
 -15  11   1     6679.15     6857.66    300.65 o 
 -13  11   1      810.69      607.75    169.32 o 
 -11  11   1     4849.60     4845.14    315.76 o 
  -9  11   1        3.62      286.19    127.88 o 
  -7  11   1     3710.67     3435.45    404.09 o 
  -5  11   1     4455.73     4105.15    502.53 o 
  -3  11   1     1989.88     1678.36    286.65 o 
  -1  11   1     3470.23     3452.05    207.68 o 
   1  11   1     6681.04     6967.95    274.84 o 
   3  11   1    10902.64    10713.91    427.09 o 
   5  11   1    21559.44    20384.99    657.75 o 
   7  11   1     6041.37     6160.36    381.54 o 
   9  11   1     1180.14     1127.02    102.34 o 
  11  11   1     1672.58     1692.51    200.10 o 
  13  11   1      713.24      697.74    149.99 o 
  -6  12   1      129.06       38.00    295.32 o 
  -4  12   1      996.43      580.42    313.54 o 
  -2  12   1        7.54     -254.65    306.65 o 
   0  12   1        2.36      -86.77    338.09 o 
   2  12   1      248.43      164.44    267.32 o 
   4  12   1       66.03      492.20    299.32 o 
   6  12   1        0.95      -48.66    302.65 o 
 -32   0   2      835.56      807.29    266.21 o 
 -30   0   2    11824.63    11992.29    462.64 o 
 -28   0   2     4783.13     4388.23    291.54 o 
 -26   0   2    34202.21    34386.29    862.62 o 
 -24   0   2     2273.73     2523.71    155.86 o 
 -22   0   2    23162.91    24147.45    716.07 o 
 -20   0   2     6631.16     6591.84    184.85 o 
 -18   0   2     6949.36     6409.76    171.90 o 
 -16   0   2     5393.07     5621.08    152.57 o 
 -14   0   2     6921.12     6744.54    159.56 o 
 -12   0   2    28161.37    28546.60    924.73 o 
 -10   0   2    31770.14    29201.18    450.64 o 
  -8   0   2     9325.20     9379.28    167.18 o 
  -6   0   2    14312.35    14668.88    231.92 o 
   2   0   2    14493.25    14644.60    312.21 o 
   4   0   2    54888.31    55742.02    800.25 o 
   6   0   2    52264.26    51481.02    748.08 o 
   8   0   2   174789.13   169884.03   2966.63 o 
  10   0   2      833.11      761.60     63.53 o 
  12   0   2    20478.16    21541.77    360.88 o 
  14   0   2     2074.27     1819.50     97.10 o 
  16   0   2    26881.59    25894.21    438.16 o 
  18   0   2      171.19       70.41     89.13 o 
  20   0   2       54.99       -6.67    189.32 o 
  22   0   2      396.46      570.45    198.55 o 
  24   0   2    15020.69    15436.12    466.64 o 
  26   0   2     9770.09     9943.95    399.98 o 
  28   0   2      397.85      107.33    222.66 o 
  30   0   2     6518.17     6863.21    370.43 o 
  32   0   2      183.70        5.33    281.32 o 
 -33   1   2     2388.42     2296.70    215.24 o 
 -31   1   2     2098.07     1935.98    196.32 o 
 -29   1   2    12863.82    12474.63    316.26 o 
 -27   1   2      759.52      464.74    145.79 o 
 -25   1   2    13853.73    13615.98    254.80 o 
 -23   1   2      535.55      570.00     90.10 o 
 -21   1   2     3036.55     3171.26     98.68 o 
 -19   1   2     4092.29     3982.84     98.92 o 
 -17   1   2       28.50       -9.86     53.23 o 
 -15   1   2    24498.31    23897.87    298.09 o 
 -13   1   2     4126.76     4517.22     84.16 o 
 -11   1   2      420.98      618.65     38.42 o 
  -9   1   2     5994.67     6720.13     94.48 o 
  -7   1   2     7372.54     7443.54     95.37 o 
  -5   1   2     2105.17     2157.05     53.67 o 
  -3   1   2    52339.61    51455.39   4831.65 o 
  -1   1   2    13619.91    14224.85    304.21 o 
   3   1   2     9122.59     9279.66    422.79 o 
   5   1   2    36767.41    36493.43    378.71 o 
   7   1   2    12197.72    12555.75    150.12 o 
   9   1   2     2120.34     2454.22     56.41 o 
  11   1   2    58213.09    59592.88    648.78 o 
  13   1   2     1797.11     1553.37     59.40 o 
  15   1   2    36242.02    35522.42    402.89 o 
  17   1   2      718.82      758.62     66.26 o 
  19   1   2      566.62      585.03     67.66 o 
  21   1   2     3015.25     3162.66    134.25 o 
  23   1   2       75.30       32.53    100.85 o 
  25   1   2     3752.02     3675.51    171.36 o 
  27   1   2      269.75      534.67    136.47 o 
  29   1   2     1906.31     2016.73    194.68 o 
  31   1   2     1126.02     1111.36    212.21 o 
 -32   2   2      307.94      369.72    156.86 o 
 -30   2   2     2038.10     1942.93    208.77 o 
 -28   2   2     1459.69     1450.84    172.88 o 
 -26   2   2     7263.59     7483.44    224.37 o 
 -24   2   2      713.51      777.02    107.35 o 
 -22   2   2     1798.39     1852.26     96.10 o 
 -20   2   2     1620.28     1786.42     90.22 o 
 -18   2   2    10974.44    10469.49    175.79 o 
 -16   2   2     1305.50     1512.00     66.06 o 
 -14   2   2       44.30      104.78     47.05 o 
 -12   2   2    15075.29    15201.84    188.29 o 
 -10   2   2     4555.53     4868.88     80.29 o 
  -8   2   2     3933.51     3939.43     79.20 o 
  -6   2   2      108.85      136.48     22.90 o 
  -4   2   2       23.91        1.84     30.23 o 
  -2   2   2    32573.42    33063.17    603.11 o 
   0   2   2     5761.76     5898.60     62.21 o 
   2   2   2    66177.46    65958.00    626.18 o 
   4   2   2     5367.72     5433.98    100.61 o 
   6   2   2    53091.99    53090.59    545.18 o 
   8   2   2    51985.89    52241.78    543.47 o 
  10   2   2    13155.35    13899.76    174.45 o 
  12   2   2    12751.27    12887.30    169.75 o 
  14   2   2     8472.81     9117.56    140.39 o 
  16   2   2    24567.40    25226.91    306.30 o 
  18   2   2      131.93      -47.86     60.53 o 
  20   2   2       10.09       31.11     65.41 o 
  22   2   2       69.44      -92.45    123.09 o 
  24   2   2      153.83      137.33    171.32 o 
  26   2   2     3129.26     3235.57    184.89 o 
  28   2   2      230.66      119.84    168.13 o 
  30   2   2       43.28     -178.44    178.44 o 
 -31   3   2     2673.69     2709.80    212.88 o 
 -29   3   2    19133.92    18773.38    417.43 o 
 -27   3   2     6482.06     6240.94    220.14 o 
 -25   3   2    16225.64    16429.71    291.20 o 
 -23   3   2     6335.84     6604.61    166.58 o 
 -21   3   2    18331.93    18938.01    259.44 o 
 -19   3   2     4897.25     4809.54    110.01 o 
 -17   3   2      945.96     1085.46     64.13 o 
 -15   3   2     4209.38     3419.72     80.75 o 
 -13   3   2    15958.38    15970.41    239.97 o 
 -11   3   2    26206.24    26012.44    292.01 o 
  -9   3   2     2036.16     2437.50     62.80 o 
  -7   3   2    86936.84    84489.88    852.50 o 
  -5   3   2     1740.29     1593.05     43.24 o 
  -3   3   2     1362.03     1178.42     37.76 o 
  -1   3   2      710.14      507.40     29.93 o 
   1   3   2     3446.60     3805.32     45.83 o 
   3   3   2     1602.10     1409.13     29.15 o 
   5   3   2    12275.89    11119.77    119.49 o 
   7   3   2    34808.51    33492.71    357.06 o 
   9   3   2     4534.28     5030.25     84.00 o 
  11   3   2    69724.66    69647.61    724.81 o 
  13   3   2     1016.18     1052.66     57.83 o 
  15   3   2    18897.39    18195.67    233.03 o 
  17   3   2     1550.15     1522.63     71.13 o 
  19   3   2    30558.49    31177.77    377.11 o 
  21   3   2      273.32      162.45     84.25 o 
  23   3   2     3100.71     3156.22    138.96 o 
  25   3   2       30.66      -19.36    201.77 o 
  27   3   2     3376.22     3426.24    308.98 o 
  29   3   2     5679.68     5444.48    241.56 o 
  31   3   2     3491.66     4156.17    244.47 o 
 -30   4   2      738.42      616.80    244.88 o 
 -28   4   2      395.37       89.55    193.10 o 
 -26   4   2     6218.91     6131.49    171.44 o 
 -24   4   2      243.48      357.10    108.21 o 
 -22   4   2     4641.37     4706.57    140.28 o 
 -20   4   2      135.28       19.93     75.67 o 
 -18   4   2     4838.23     4759.86    106.60 o 
 -16   4   2     1877.54     1666.14     66.94 o 
 -14   4   2     1358.67     1614.05     58.16 o 
 -12   4   2    10286.87     9743.53    135.56 o 
 -10   4   2    18470.17    18709.77    216.62 o 
  -8   4   2     5445.38     5298.38     83.13 o 
  -6   4   2        8.85       69.44     49.31 o 
  -4   4   2     3381.59     3795.35     76.90 o 
  -2   4   2    85750.63    88882.94   1046.73 o 
   0   4   2    48752.25    48277.99    508.15 o 
   2   4   2      903.01      814.03     40.00 o 
   4   4   2     9983.09    10251.26    111.70 o 
   6   4   2       25.62      107.86     30.33 o 
   8   4   2    16784.71    17014.35    180.29 o 
  10   4   2    26608.68    30322.83    335.56 o 
  12   4   2      336.62      155.20     43.58 o 
  14   4   2     2718.67     2739.62     81.31 o 
  16   4   2      823.60     1146.78     70.72 o 
  18   4   2     4442.93     4554.98    108.21 o 
  20   4   2     2093.29     1866.11    111.99 o 
  22   4   2     1246.63     1186.04    104.68 o 
  24   4   2     1964.30     1964.16    126.61 o 
  26   4   2     9957.51    10026.91    284.50 o 
  28   4   2      506.15      674.17    172.63 o 
  30   4   2     2048.00     1859.98    182.47 o 
 -29   5   2     1468.35     1817.90    252.43 o 
 -27   5   2     5151.89     4688.96    214.14 o 
 -25   5   2     7794.59     7824.53    192.91 o 
 -23   5   2     4263.15     4152.45    143.53 o 
 -21   5   2      245.83      122.62     92.07 o 
 -19   5   2     1584.02     1582.19     89.48 o 
 -17   5   2     3803.98     3905.21     94.58 o 
 -15   5   2     2803.81     3118.19     82.52 o 
 -13   5   2     2472.76     2539.02     68.30 o 
 -11   5   2    12851.90    12856.96    163.70 o 
  -9   5   2     1146.34     1185.25     38.63 o 
  -7   5   2    32323.39    33507.18    363.73 o 
  -5   5   2     1552.54     1647.19     59.22 o 
  -3   5   2     1591.86     1658.71     55.02 o 
  -1   5   2     5010.49     5025.04     82.15 o 
   1   5   2     3688.45     4230.92     72.73 o 
   3   5   2     5732.66     5906.65     81.17 o 
   5   5   2    15074.10    14988.56    156.97 o 
   7   5   2     1587.40     1580.40     43.20 o 
   9   5   2      256.10      300.88     36.96 o 
  11   5   2     7654.57     7620.36    107.68 o 
  13   5   2     1422.94     1442.23     61.12 o 
  15   5   2      572.69      549.25     60.09 o 
  17   5   2       15.40      -59.58     59.58 o 
  19   5   2     2244.58     2114.05    112.02 o 
  21   5   2      838.08      757.18    102.38 o 
  23   5   2     2133.55     2228.77    129.12 o 
  25   5   2        7.64      -40.92    140.69 o 
  27   5   2      549.20      527.86    190.21 o 
  29   5   2     1256.00     1363.13    176.64 o 
 -28   6   2      653.25      400.87    261.32 o 
 -26   6   2     6707.36     6718.68    232.48 o 
 -24   6   2      159.39       96.17    198.77 o 
 -22   6   2     6660.27     6855.55    167.56 o 
 -20   6   2     1516.56     1296.00    100.42 o 
 -18   6   2    27611.54    28563.93    394.49 o 
 -16   6   2      885.59      858.81     73.57 o 
 -14   6   2     8407.19     8272.88    120.60 o 
 -12   6   2    17606.22    17142.10    191.13 o 
 -10   6   2    27911.74    28197.16    283.88 o 
  -8   6   2    20928.61    20817.20    243.80 o 
  -6   6   2    24511.60    24870.46    332.23 o 
  -4   6   2    12508.10    12540.92    250.77 o 
  -2   6   2    12968.31    13481.03    191.19 o 
   0   6   2     7031.53     6347.17    100.05 o 
   2   6   2     1346.48     1259.56     56.80 o 
   4   6   2     3795.66     3258.42     54.96 o 
   6   6   2     5955.79     5706.89     84.07 o 
   8   6   2    19018.74    18393.31    196.74 o 
  10   6   2     1304.62     1320.59     51.88 o 
  12   6   2    15045.13    14658.04    175.32 o 
  14   6   2    12443.66    12574.51    162.75 o 
  16   6   2     8125.54     8316.39    134.95 o 
  18   6   2     6909.93     6854.01    155.05 o 
  20   6   2     2185.19     2080.78    117.11 o 
  22   6   2     6104.49     6433.46    174.13 o 
  24   6   2      880.30      703.27    142.66 o 
  26   6   2     4087.43     4785.69    223.42 o 
 -27   7   2      625.34      318.65    274.88 o 
 -25   7   2      193.16       37.78    233.54 o 
 -23   7   2      522.61      316.43    211.10 o 
 -21   7   2     6139.46     6131.03    200.57 o 
 -19   7   2     4302.80     4148.64    125.28 o 
 -17   7   2       48.52       31.58     87.11 o 
 -15   7   2    12504.30    12522.20    197.69 o 
 -13   7   2     1536.45     1536.73     59.89 o 
 -11   7   2    19231.69    18643.94    232.23 o 
  -9   7   2      102.13       88.79     27.19 o 
  -7   7   2     7453.27     7533.10    141.60 o 
  -5   7   2        5.34      -30.16     49.75 o 
  -3   7   2     3623.19     3604.07     75.73 o 
  -1   7   2     1037.80     1151.69     62.86 o 
   1   7   2     3954.07     4226.83     91.85 o 
   3   7   2     3880.07     3744.70     53.28 o 
   5   7   2      809.75      878.43     36.56 o 
   7   7   2     4258.38     4147.01     69.13 o 
   9   7   2       60.41        8.11     70.98 o 
  11   7   2      895.43      890.66     93.12 o 
  13   7   2     4304.65     4408.59     90.89 o 
  15   7   2       38.66       94.30     76.36 o 
  17   7   2     1856.58     1904.42    118.91 o 
  19   7   2     6286.98     6015.93    156.21 o 
  21   7   2      317.14      385.52    126.89 o 
  23   7   2     6730.13     6246.72    226.15 o 
  25   7   2      420.34      266.43    232.21 o 
 -24   8   2      448.54      665.52    237.10 o 
 -22   8   2      375.52       71.77    205.32 o 
 -20   8   2       30.43      517.53    200.43 o 
 -18   8   2      296.02      307.32    162.88 o 
 -16   8   2       88.40      -63.45     63.45 o 
 -14   8   2     2736.30     2751.22     83.50 o 
 -12   8   2       45.94       55.44     81.94 o 
 -10   8   2     4582.24     4434.83    137.55 o 
  -8   8   2       76.33       96.83    127.99 o 
  -6   8   2     1527.75     1754.81     81.70 o 
  -4   8   2      621.36      499.21     94.88 o 
  -2   8   2      447.89      342.14     47.59 o 
   0   8   2     3058.90     3370.73     77.09 o 
   2   8   2     1835.65     1836.23     61.85 o 
   4   8   2       14.98        4.44     29.67 o 
   6   8   2     1122.07      955.59     63.54 o 
   8   8   2      356.90      194.23     46.35 o 
  10   8   2      427.04      475.20     47.91 o 
  12   8   2     4092.66     4277.10     92.63 o 
  14   8   2     9410.95     9247.52    195.68 o 
  16   8   2     5112.98     4949.73    132.90 o 
  18   8   2      793.44      852.51    124.71 o 
  20   8   2     1690.46     1224.38    211.32 o 
  22   8   2     2435.35     2497.88    257.76 o 
  24   8   2      133.03      172.21    231.99 o 
 -21   9   2     1581.20     1555.92    233.77 o 
 -19   9   2    13176.82    13310.45    431.76 o 
 -17   9   2       19.19      244.43    170.44 o 
 -15   9   2    16446.59    16496.74    460.42 o 
 -13   9   2     3314.92     3196.82    234.43 o 
 -11   9   2     5698.13     5540.17    219.99 o 
  -9   9   2     1385.28     1143.30     91.99 o 
  -7   9   2    17756.37    18653.08    319.51 o 
  -5   9   2      352.09      384.69     91.98 o 
  -3   9   2     8170.49     8490.65    135.00 o 
  -1   9   2     2121.58     2152.48    150.67 o 
   1   9   2     3867.10     4027.30    109.30 o 
   3   9   2     1426.65     1479.08     77.23 o 
   5   9   2     3852.56     3981.65    124.92 o 
   7   9   2      307.49      318.38     48.10 o 
   9   9   2     1409.87     1260.83     70.82 o 
  11   9   2    14474.84    14245.41    186.20 o 
  13   9   2      502.03      557.08    128.88 o 
  15   9   2    12435.83    12286.06    371.76 o 
  17   9   2       12.66      164.44    166.88 o 
  19   9   2     9128.56     8821.34    347.32 o 
  21   9   2     3761.79     3279.17    257.10 o 
 -18  10   2     1699.27     1701.47    219.99 o 
 -16  10   2     1473.41     1379.04    191.55 o 
 -14  10   2     6215.67     6025.03    257.32 o 
 -12  10   2     1184.61     1212.16    154.44 o 
 -10  10   2     1316.99     1104.61    138.44 o 
  -8  10   2     2058.82     2009.15    125.82 o 
  -6  10   2     1275.67     1263.89     72.87 o 
  -4  10   2     3239.74     3470.90    193.66 o 
  -2  10   2       10.37       19.19     67.05 o 
   0  10   2     2800.35     2971.77    106.14 o 
   2  10   2      365.00      403.97     65.69 o 
   4  10   2      552.63      810.56     96.30 o 
   6  10   2       61.85      -72.22     72.22 o 
   8  10   2     3622.76     3378.97     93.23 o 
  10  10   2     1579.03     1709.88    138.88 o 
  12  10   2     5765.21     5627.38    154.13 o 
  14  10   2      234.76      197.77    144.66 o 
  16  10   2     2391.83     2605.20    212.66 o 
  18  10   2     1158.38     1317.49    207.32 o 
 -15  11   2       92.03     -182.21    182.21 o 
 -13  11   2       50.31     -155.77    155.77 o 
 -11  11   2      556.20      659.37    128.44 o 
  -9  11   2     1054.27     1163.49    113.24 o 
  -7  11   2     1830.68     2011.02    126.42 o 
  -5  11   2       58.45      -41.21    124.66 o 
  -3  11   2      920.63      978.65     90.44 o 
  -1  11   2      436.20      537.21    183.76 o 
   1  11   2        6.38     -182.55    182.55 o 
   3  11   2     2949.27     2638.98    297.54 o 
   5  11   2      820.09      584.64    205.99 o 
   7  11   2       78.97     -139.99    265.76 o 
   9  11   2     1842.13     1856.70     76.56 o 
  11  11   2     3165.10     3083.37    101.45 o 
  13  11   2      978.05     1065.51     97.98 o 
  -6  12   2     2619.09     2583.20    343.09 o 
  -4  12   2     2023.93     1830.58    346.21 o 
  -2  12   2       90.95      506.42    303.76 o 
   0  12   2     3715.98     4034.09    569.86 o 
   2  12   2       56.60     -155.33    237.77 o 
   4  12   2     4182.95     4340.01    328.21 o 
   6  12   2       29.78      -84.44    265.54 o 
 -33   1   3      209.72      289.48    241.99 o 
 -31   1   3     1533.11     1379.93    165.23 o 
 -29   1   3     3315.37     3497.91    453.20 o 
 -27   1   3      375.91      246.51    140.05 o 
 -25   1   3    16878.12    16558.50    283.90 o 
 -23   1   3     6545.74     6361.85    141.86 o 
 -21   1   3    14156.59    14624.51    238.98 o 
 -19   1   3      633.51      603.42     66.47 o 
 -17   1   3     1356.53     1147.26     65.33 o 
 -15   1   3    30827.87    31987.87    396.56 o 
 -13   1   3     1149.41      893.67     47.82 o 
 -11   1   3    21392.80    21191.56    244.11 o 
  -9   1   3    21859.56    21534.86    240.70 o 
  -7   1   3    37360.95    37580.71    393.03 o 
  -5   1   3   101392.88   103770.61   1036.68 o 
  -3   1   3    82633.48    78296.98   2918.82 o 
  -1   1   3      306.77      237.50     16.46 o 
   1   1   3     7074.39     7020.10    125.26 o 
   3   1   3     6770.17     6573.24     84.02 o 
   5   1   3      993.14     1048.24     37.78 o 
   7   1   3    13573.14    14199.12    169.45 o 
   9   1   3    19308.44    20327.03    235.79 o 
  11   1   3    80360.29    81692.42    843.92 o 
  13   1   3     2412.08     3172.99     78.16 o 
  15   1   3    15589.61    15287.36    207.35 o 
  17   1   3      697.07      796.17     63.03 o 
  19   1   3    22642.43    22696.74    292.51 o 
  21   1   3      176.13      112.43     74.46 o 
  23   1   3     8832.08     9344.57    250.12 o 
  25   1   3     3499.61     3427.29    167.10 o 
  27   1   3     7912.12     7904.38    329.87 o 
  29   1   3     3650.79     3614.02    213.61 o 
  31   1   3     3834.94     4309.30    251.54 o 
 -32   2   3     1090.65     1298.45    198.14 o 
 -30   2   3     9478.51     9340.92    268.12 o 
 -28   2   3     3209.79     3295.37    196.01 o 
 -26   2   3    11935.85    12068.00    245.85 o 
 -24   2   3     1333.12     1314.08    100.91 o 
 -22   2   3     2797.71     2911.58    101.04 o 
 -20   2   3       39.33       39.94     65.46 o 
 -18   2   3    37257.24    36868.38    421.71 o 
 -16   2   3      442.67      627.39     55.76 o 
 -14   2   3    12985.80    12718.26    171.05 o 
 -12   2   3    31449.99    31668.96    350.14 o 
 -10   2   3     2830.89     2179.86     56.19 o 
  -8   2   3     2693.99     2970.14     54.26 o 
  -6   2   3    35484.45    35942.53    546.08 o 
  -4   2   3      762.06      959.91     28.77 o 
   0   2   3    21062.32    21101.15    182.84 o 
   2   2   3      707.93      487.86     34.06 o 
   4   2   3     5904.45     5107.78     71.61 o 
   6   2   3    35568.39    37093.11    391.16 o 
   8   2   3     3060.13     3834.67     72.10 o 
  10   2   3    18964.21    20105.36    237.46 o 
  12   2   3    10568.63     9998.39    144.44 o 
  14   2   3    66118.09    68912.57    729.28 o 
  16   2   3    66895.68    67715.11    734.23 o 
  18   2   3     7354.69     7199.86    137.94 o 
  20   2   3    19265.69    19283.43    265.35 o 
  22   2   3     1890.44     1937.81    118.09 o 
  24   2   3     3791.09     3606.06    378.76 o 
  26   2   3     9594.93     9190.67    277.01 o 
  28   2   3      531.26      788.45    229.99 o 
  30   2   3     3031.77     3474.65    216.75 o 
 -31   3   3      112.75      439.32    185.76 o 
 -29   3   3     4813.46     4978.98    227.98 o 
 -27   3   3       10.51       45.01    109.56 o 
 -25   3   3     9485.75     9740.04    211.96 o 
 -23   3   3     1884.56     1785.10    105.84 o 
 -21   3   3     2509.15     2555.19     96.76 o 
 -19   3   3    20535.65    21027.00    271.52 o 
 -17   3   3      941.80      986.54     60.92 o 
 -15   3   3       14.10       37.56     44.38 o 
 -13   3   3       62.33       -0.17     40.94 o 
 -11   3   3    10239.77    10817.27    142.30 o 
  -9   3   3      238.12      314.79     30.66 o 
  -7   3   3    10807.54    10769.80    129.90 o 
  -5   3   3    57009.86    59482.50    611.59 o 
  -3   3   3    32551.99    32781.70    589.07 o 
  -1   3   3   117737.22   119679.49   1458.27 o 
   1   3   3     4096.93     3860.93     49.00 o 
   3   3   3     6548.18     6053.63     72.31 o 
   5   3   3    22136.77    23340.19    229.19 o 
   7   3   3     5503.92     5338.03     83.64 o 
   9   3   3     7424.01     7146.13    106.13 o 
  11   3   3    13947.89    14444.43    184.83 o 
  13   3   3     4115.07     4153.70     89.17 o 
  15   3   3    11662.78    12677.21    180.91 o 
  17   3   3     1784.17     1966.92     84.07 o 
  19   3   3     3227.08     2794.76    100.72 o 
  21   3   3     1214.89     1091.48    147.28 o 
  23   3   3     4852.14     4419.16    206.09 o 
  25   3   3      960.56     1065.19    193.66 o 
  27   3   3     5406.90     4961.76    211.85 o 
  29   3   3       60.87       92.23    210.21 o 
 -30   4   3     6358.43     6437.27    251.35 o 
 -28   4   3       49.87     -149.72    149.72 o 
 -26   4   3    18865.21    18074.58    314.05 o 
 -24   4   3      824.69      587.45    180.26 o 
 -22   4   3     7734.85     7823.37    173.25 o 
 -20   4   3     3485.77     3269.61    114.01 o 
 -18   4   3    12373.10    12776.34    184.84 o 
 -16   4   3     2061.19     2121.30     71.78 o 
 -14   4   3    11838.10    11805.57    161.28 o 
 -12   4   3    28112.81    28774.57    322.34 o 
 -10   4   3    19572.06    19530.49    225.03 o 
  -8   4   3     5652.88     5505.73     80.30 o 
  -6   4   3     2940.51     3324.13     87.21 o 
  -4   4   3    16858.67    15864.89    218.25 o 
  -2   4   3    29400.89    28993.14    366.07 o 
   0   4   3    25775.95    25706.91    286.03 o 
   2   4   3    10450.30    11083.15    116.70 o 
   4   4   3     1818.45     1634.35     40.49 o 
   6   4   3      586.86      757.44     33.76 o 
   8   4   3    16347.77    15640.23    170.72 o 
  10   4   3    15676.36    15866.28    195.80 o 
  12   4   3      985.66      814.18     52.82 o 
  14   4   3    21021.04    20708.44    257.15 o 
  16   4   3     6265.09     6362.75    119.74 o 
  18   4   3     6822.83     6599.16    163.32 o 
  20   4   3     2512.79     2328.67    120.38 o 
  22   4   3     5323.90     5403.57    164.21 o 
  24   4   3     4808.99     4639.17    152.90 o 
  26   4   3     4924.25     4700.01    211.42 o 
  28   4   3      152.22      160.12    180.01 o 
 -29   5   3     4395.53     4256.13    224.89 o 
 -27   5   3     1664.77     2030.83    254.21 o 
 -25   5   3       50.30      -21.43     92.10 o 
 -23   5   3     2331.77     2441.95    123.86 o 
 -21   5   3    20502.68    20160.41    360.05 o 
 -19   5   3    25228.57    25561.26    362.63 o 
 -17   5   3      156.05      156.14     58.00 o 
 -15   5   3     8058.52     7648.23    125.11 o 
 -13   5   3     7830.03     7809.10    119.62 o 
 -11   5   3     4291.17     3967.22     77.45 o 
  -9   5   3     1553.28     1457.47     54.40 o 
  -7   5   3    75050.07    76098.49    785.39 o 
  -5   5   3     4269.26     4451.23     94.97 o 
  -3   5   3    30228.32    30390.88    387.36 o 
  -1   5   3     7144.39     6687.45    102.52 o 
   1   5   3    10213.62     9544.88    129.80 o 
   3   5   3    13593.97    13944.22    145.05 o 
   5   5   3     2301.23     2380.30     46.90 o 
   7   5   3    33082.69    33137.46    324.56 o 
   9   5   3       23.67      -30.50     35.18 o 
  11   5   3     2291.30     2064.74     59.12 o 
  13   5   3     6726.79     6558.38    115.42 o 
  15   5   3     6337.07     6377.20    122.41 o 
  17   5   3     1406.28     1252.83     93.48 o 
  19   5   3     3964.88     4222.02    136.53 o 
  21   5   3     4406.28     4360.62    148.96 o 
  23   5   3     1610.85     1839.50    129.46 o 
  25   5   3     1789.93     1481.07    166.77 o 
  27   5   3     3910.10     4283.75    224.34 o 
 -28   6   3       12.20     -259.76    259.76 o 
 -26   6   3      204.36      301.33    133.83 o 
 -24   6   3     3837.26     3705.89    180.68 o 
 -22   6   3     1214.89     1283.16    130.76 o 
 -20   6   3      315.05      273.44     84.50 o 
 -18   6   3      699.97      799.68     79.95 o 
 -16   6   3       30.09      -48.79     67.86 o 
 -14   6   3      701.77      700.68     51.28 o 
 -12   6   3     3506.50     3700.14     70.02 o 
 -10   6   3     9717.23     9879.53    141.61 o 
  -8   6   3      491.44      467.56     25.26 o 
  -6   6   3     2994.45     3568.95     91.49 o 
  -4   6   3     2543.73     2875.50     88.27 o 
  -2   6   3     7521.29     7445.62    114.69 o 
   0   6   3      324.42      306.82     83.33 o 
   2   6   3     1295.03     1272.97     50.63 o 
   4   6   3     4804.39     4998.44     73.83 o 
   6   6   3     3148.12     3548.82     60.75 o 
   8   6   3      921.32      702.16     42.81 o 
  10   6   3     2954.89     3004.00     68.29 o 
  12   6   3     4476.61     4275.95     86.31 o 
  14   6   3     6473.89     6530.40    113.90 o 
  16   6   3      152.62      166.27     75.42 o 
  18   6   3     2259.32     2061.16    108.28 o 
  20   6   3       68.20        0.62     99.43 o 
  22   6   3     4113.07     3674.17    146.87 o 
  24   6   3      409.44      483.91    148.02 o 
  26   6   3       58.52      296.13    250.32 o 
 -27   7   3     4296.73     4488.00    342.87 o 
 -25   7   3      116.15      -21.11    233.10 o 
 -23   7   3     1712.63     1921.46    191.10 o 
 -21   7   3     3598.81     3688.11    169.86 o 
 -19   7   3     3298.06     3250.33    115.91 o 
 -17   7   3     3212.20     3281.02    104.66 o 
 -15   7   3     4799.81     4813.34    108.21 o 
 -13   7   3        4.19      -92.63     92.63 o 
 -11   7   3       58.97       33.09     45.34 o 
  -9   7   3      415.89      377.35    116.60 o 
  -7   7   3    30551.38    30416.65    405.83 o 
  -5   7   3     1376.80     1432.84    101.66 o 
  -3   7   3      844.31      853.00     49.67 o 
  -1   7   3      254.50      280.50     40.48 o 
   1   7   3    10596.52    10358.40    147.59 o 
   3   7   3     1623.80     1711.73     85.90 o 
   5   7   3      973.49      783.67     36.30 o 
   7   7   3     2104.36     2074.76     77.32 o 
   9   7   3      627.06      588.13     46.97 o 
  11   7   3    18058.41    18484.88    210.77 o 
  13   7   3     8227.17     8492.60    138.92 o 
  15   7   3     2776.45     2897.80    105.60 o 
  17   7   3       52.36     -108.42    156.66 o 
  19   7   3    11370.55    11533.61    255.79 o 
  21   7   3      236.12      103.52    151.10 o 
  23   7   3     4564.38     4894.71    213.52 o 
  25   7   3       86.31      -31.11    207.99 o 
 -22   8   3     7045.22     7174.09    319.10 o 
 -20   8   3       40.67      210.43    189.55 o 
 -18   8   3     9201.65     9518.19    344.21 o 
 -16   8   3      214.38      267.03    103.22 o 
 -14   8   3      421.68      367.98     71.32 o 
 -12   8   3     2209.81     2207.67     88.23 o 
 -10   8   3    13063.06    13432.36    259.63 o 
  -8   8   3     1647.61     1740.07    128.88 o 
  -6   8   3     2835.47     2894.67    101.96 o 
  -4   8   3    17130.48    17602.87    321.16 o 
  -2   8   3      341.14      405.88     59.26 o 
   0   8   3    13130.59    13164.78    196.87 o 
   2   8   3      334.99      325.60     74.19 o 
   4   8   3     9189.42     9702.92    164.68 o 
   6   8   3     5056.07     5088.41     82.04 o 
   8   8   3     6961.69     7124.53    108.70 o 
  10   8   3       12.28       -9.06     48.94 o 
  12   8   3     2605.31     2839.75     81.85 o 
  14   8   3     3752.77     3527.95    141.38 o 
  16   8   3     8316.07     8637.66    239.17 o 
  18   8   3    14709.59    14162.29    304.35 o 
  20   8   3     5289.25     5308.85    281.54 o 
  22   8   3     7498.95     7548.96    340.87 o 
 -21   9   3      308.63      279.54    214.88 o 
 -19   9   3     2432.46     2016.34    220.66 o 
 -17   9   3      102.34      -95.55    162.21 o 
 -15   9   3      260.85      160.88    150.44 o 
 -13   9   3      601.49      324.43    138.22 o 
 -11   9   3        7.90       30.89    121.99 o 
  -9   9   3      529.53      795.96    119.55 o 
  -7   9   3       62.68       -2.72    106.11 o 
  -5   9   3      939.04      801.98     92.76 o 
  -3   9   3       71.32      -47.26     60.30 o 
  -1   9   3        4.15      -53.15     53.15 o 
   1   9   3      206.27      172.18     52.11 o 
   3   9   3      272.55      198.82     54.88 o 
   5   9   3     3259.10     3291.77     94.41 o 
   7   9   3     2024.33     2107.36     92.74 o 
   9   9   3     6995.96     7212.82    133.27 o 
  11   9   3     2203.14     1995.69     78.41 o 
  13   9   3      151.48       40.89    117.55 o 
  15   9   3       29.87      164.21    140.44 o 
  17   9   3     5139.87     4713.99    239.99 o 
  19   9   3      345.36      386.87    190.88 o 
  21   9   3      133.67     -210.88    210.88 o 
 -18  10   3    11676.11    12847.14    430.65 o 
 -16  10   3      524.70      691.30    177.99 o 
 -14  10   3     7193.84     7096.76    289.99 o 
 -12  10   3      937.20      993.51    163.10 o 
 -10  10   3     2694.92     2763.86    177.77 o 
  -8  10   3      543.22      609.61    105.36 o 
  -6  10   3       23.50      -14.51     67.33 o 
  -4  10   3     5100.70     4960.14    121.11 o 
  -2  10   3      170.79       56.27     72.45 o 
   0  10   3     7802.29     7894.53    176.08 o 
   2  10   3     1832.57     1983.16     90.77 o 
   4  10   3     7007.00     6834.99    348.87 o 
   6  10   3      598.31      652.28     92.44 o 
   8  10   3     3424.75     3930.36    118.13 o 
  10  10   3     5638.01     5328.78    141.22 o 
  12  10   3     1440.99     1320.14    101.43 o 
  14  10   3      783.84      747.52    153.77 o 
  16  10   3     6174.17     6236.13    275.99 o 
 -15  11   3     1048.07     1332.60    208.66 o 
 -13  11   3     1862.67     1476.37    192.88 o 
 -11  11   3     3071.69     3261.17    207.77 o 
  -9  11   3      625.06      516.30    123.40 o 
  -7  11   3     5534.96     5729.54    181.86 o 
  -5  11   3      723.97      789.52    106.36 o 
  -3  11   3     5715.76     5840.78    173.05 o 
  -1  11   3     6686.85     6734.11    163.88 o 
   1  11   3     1692.61     1610.22     97.56 o 
   3  11   3      761.87     1060.06     95.35 o 
   5  11   3     7093.91     6902.53    184.54 o 
   7  11   3     5331.16     5136.24    162.76 o 
   9  11   3      179.65     -113.22    113.22 o 
  11  11   3     7427.70     7319.72    156.50 o 
  13  11   3      442.97      563.06    294.10 o 
  -6  12   3      370.66      381.39    112.20 o 
  -4  12   3      208.10     -143.99    298.65 o 
  -2  12   3      229.59      155.55    295.76 o 
   0  12   3     1346.01     1350.30    181.47 o 
   2  12   3      100.20      -90.22    283.32 o 
   4  12   3     1228.22     1393.04    305.76 o 
 -32   0   4     3855.72     4568.22    340.65 o 
 -30   0   4     7051.27     7486.29    377.98 o 
 -28   0   4      599.08      321.76    204.88 o 
 -26   0   4    10687.20    10155.72    358.20 o 
 -24   0   4     4443.10     4778.94    198.66 o 
 -22   0   4     8855.38     9130.73    235.27 o 
 -20   0   4     2484.13     2065.79    254.77 o 
 -18   0   4   146328.70   147203.19   2353.77 o 
 -16   0   4     9509.55     8865.94    199.08 o 
 -14   0   4    22114.68    22141.02    373.72 o 
 -12   0   4     3986.54     3910.18    112.95 o 
 -10   0   4    10244.70    10488.93    398.76 o 
  -8   0   4     6370.43     6219.10    127.04 o 
  -6   0   4    34639.26    35587.71    527.63 o 
  -4   0   4    20326.80    19989.61    511.86 o 
  -2   0   4    10211.64    10363.02    365.20 o 
   0   0   4     1449.36     1478.78     46.23 o 
   2   0   4    53918.41    55860.16   1358.71 o 
   4   0   4    26505.94    25202.94    384.96 o 
   6   0   4     2951.52     2787.65     84.88 o 
   8   0   4    78778.99    80287.11   1163.60 o 
  10   0   4       87.36      105.20     64.00 o 
  12   0   4    19402.63    18974.55    330.59 o 
  14   0   4    16925.95    17301.58    318.18 o 
  16   0   4     4032.77     4368.25    140.38 o 
  18   0   4      267.98      450.71    101.01 o 
  20   0   4     6518.10     6406.57    199.86 o 
  22   0   4     2393.19     2570.32    183.77 o 
  24   0   4    37715.84    38301.21    948.18 o 
  26   0   4    32496.73    32213.95    845.96 o 
  28   0   4     1869.77     1533.26    253.77 o 
  30   0   4     2207.34     2650.53    253.77 o 
 -33   1   4     2127.21     2434.76    227.41 o 
 -31   1   4       28.28       16.26    169.12 o 
 -29   1   4    14961.10    14752.84    359.35 o 
 -27   1   4        3.60      -14.63    246.99 o 
 -25   1   4     3122.08     3527.66    146.74 o 
 -23   1   4        8.52       97.08     69.60 o 
 -21   1   4     5493.24     5800.41    139.62 o 
 -19   1   4    11176.42    10970.84    172.38 o 
 -17   1   4       26.53      -32.84     50.84 o 
 -15   1   4     4730.30     4772.65     97.83 o 
 -13   1   4    18431.92    19132.17    231.18 o 
 -11   1   4     6016.44     5908.39     95.87 o 
  -9   1   4       89.41      166.45     30.66 o 
  -7   1   4    18449.84    17477.00    197.68 o 
  -5   1   4   133884.27   137290.27   1368.87 o 
  -3   1   4     5975.37     6160.82     80.97 o 
  -1   1   4    39111.85    38382.86    353.22 o 
   1   1   4     3873.54     3562.23     53.87 o 
   3   1   4       12.49      -17.80     23.54 o 
   5   1   4     9152.43     8697.83    114.69 o 
   7   1   4      630.21      491.01     38.14 o 
   9   1   4      239.96      403.54     52.17 o 
  11   1   4    35137.39    37119.21    410.08 o 
  13   1   4      938.78     1150.75     61.52 o 
  15   1   4    16982.19    17460.06    231.11 o 
  17   1   4     5186.72     5406.77    118.35 o 
  19   1   4     4971.23     5084.57    121.01 o 
  21   1   4      246.25       57.19     93.60 o 
  23   1   4     1894.24     1578.32    183.32 o 
  25   1   4      330.28      200.54    116.60 o 
  27   1   4     2931.40     3010.65    205.77 o 
  29   1   4        6.53       54.89    172.55 o 
 -32   2   4     1529.36     1830.91    362.20 o 
 -30   2   4     1533.33     1720.69    191.02 o 
 -28   2   4     2811.25     2488.31    181.80 o 
 -26   2   4     1840.18     2038.57    132.65 o 
 -24   2   4     1627.04     1590.91    103.62 o 
 -22   2   4      747.42      868.60     79.97 o 
 -20   2   4     1587.45     1508.00     77.78 o 
 -18   2   4     3076.66     3148.56     91.18 o 
 -16   2   4      506.55      565.85     54.79 o 
 -14   2   4       34.31      -28.38     64.31 o 
 -12   2   4      374.32      671.35     84.53 o 
 -10   2   4     7316.99     7017.38    102.90 o 
  -8   2   4     1985.76     2300.67     56.26 o 
  -6   2   4    29900.19    29933.93    317.54 o 
  -4   2   4     4519.83     4203.45     60.70 o 
  -2   2   4     8629.82     8437.91    107.01 o 
   0   2   4    48164.78    48957.08    447.85 o 
   2   2   4       24.82      -20.38     20.38 o 
   4   2   4    44412.23    42324.79    395.16 o 
   6   2   4     3136.09     3317.36     61.47 o 
   8   2   4    40089.52    42071.86    449.36 o 
  10   2   4     1277.99     1582.81     60.33 o 
  12   2   4     9907.88    10308.46    150.55 o 
  14   2   4     1973.75     1913.57     76.91 o 
  16   2   4     5364.77     5487.38    145.32 o 
  18   2   4     3299.83     3358.33    102.70 o 
  20   2   4     2020.04     2167.30    205.56 o 
  22   2   4     4059.45     4421.01    152.26 o 
  24   2   4    10677.60     9973.99    277.62 o 
  26   2   4      610.13      345.42    152.95 o 
  28   2   4       43.52       83.34    171.03 o 
  30   2   4       68.53      120.01    186.83 o 
 -31   3   4     1336.04     1419.79    242.99 o 
 -29   3   4     3871.65     4224.57    354.76 o 
 -27   3   4     2089.03     2220.04    128.38 o 
 -25   3   4     2932.21     3396.70    139.79 o 
 -23   3   4     3627.53     3735.53    130.59 o 
 -21   3   4    21855.22    21489.30    284.07 o 
 -19   3   4     8267.12     8128.53    142.23 o 
 -17   3   4    14995.83    15023.86    204.48 o 
 -15   3   4    19908.91    18601.02    232.09 o 
 -13   3   4     5348.19     5380.94    124.96 o 
 -11   3   4     2276.86     1961.98     56.63 o 
  -9   3   4        1.97       59.29     29.41 o 
  -7   3   4    14325.26    13752.48    160.98 o 
  -5   3   4    11338.75    11247.66    119.64 o 
  -3   3   4    15426.71    14232.85    203.72 o 
  -1   3   4    26257.76    25176.33    261.07 o 
   1   3   4    34016.03    32143.24    277.34 o 
   3   3   4    21615.13    21364.02    210.23 o 
   5   3   4    31033.97    31148.23    300.43 o 
   7   3   4    13451.57    13892.67    170.38 o 
   9   3   4    22505.40    23093.49    266.51 o 
  11   3   4    53230.68    55536.72    590.69 o 
  13   3   4      532.44      694.84     78.93 o 
  15   3   4    30483.00    30890.14    362.21 o 
  17   3   4     3675.79     3513.09    129.99 o 
  19   3   4    29620.16    29699.88    422.98 o 
  21   3   4     5659.75     5862.71    165.89 o 
  23   3   4    21050.29    21094.12    534.97 o 
  25   3   4      877.73      999.51    140.41 o 
  27   3   4     9854.86     9900.87    339.43 o 
  29   3   4      719.44      950.52    193.00 o 
 -30   4   4      370.78      456.37    255.88 o 
 -28   4   4     1049.87      702.46    297.76 o 
 -26   4   4      302.13      324.05    166.62 o 
 -24   4   4      850.33      619.70     97.79 o 
 -22   4   4     2594.14     2807.57    113.38 o 
 -20   4   4     6135.45     6040.34    144.50 o 
 -18   4   4     1559.78     1631.32     76.74 o 
 -16   4   4      142.01      158.07     64.18 o 
 -14   4   4    10664.73    10661.97    151.39 o 
 -12   4   4     1815.60     1490.28     68.08 o 
 -10   4   4    13324.56    12771.40    159.62 o 
  -8   4   4     6037.94     6660.88    107.73 o 
  -6   4   4      175.04      292.05     24.47 o 
  -4   4   4     9589.98     9060.13    143.23 o 
  -2   4   4    15437.52    15882.09    219.15 o 
   0   4   4    25322.43    26299.81    232.21 o 
   2   4   4     3405.38     3444.37     51.11 o 
   4   4   4    28859.46    28931.42    280.82 o 
   6   4   4    13462.39    14608.32    158.79 o 
   8   4   4    16530.71    17631.26    190.21 o 
  10   4   4     5515.20     6026.95    103.16 o 
  12   4   4     7024.98     7670.92    153.86 o 
  14   4   4     2559.29     2481.72     79.30 o 
  16   4   4     2602.83     2536.67     89.27 o 
  18   4   4      216.55      212.99    107.45 o 
  20   4   4     1519.96     1403.28    113.02 o 
  22   4   4     8650.78     8206.93    198.71 o 
  24   4   4      631.47      413.94    298.32 o 
  26   4   4     3435.14     3000.07    172.39 o 
  28   4   4     2587.11     2303.16    195.11 o 
 -29   5   4      199.82      265.54    235.99 o 
 -27   5   4     2694.59     2996.50    187.84 o 
 -25   5   4       23.05      215.32    114.98 o 
 -23   5   4      704.15      860.92     96.44 o 
 -21   5   4     2694.96     2649.29    113.29 o 
 -19   5   4     8734.88     8972.37    175.66 o 
 -17   5   4     2244.19     2422.27     81.67 o 
 -15   5   4    11459.29    11468.59    163.03 o 
 -13   5   4      540.01      397.33     53.34 o 
 -11   5   4      188.55      149.19     41.98 o 
  -9   5   4    14245.65    14549.57    472.69 o 
  -7   5   4    16788.77    16691.89    199.05 o 
  -5   5   4     5187.02     5672.71    110.07 o 
  -3   5   4     8950.82     8462.85    142.87 o 
  -1   5   4    40942.21    40662.48    443.89 o 
   1   5   4      379.46      677.51     44.36 o 
   3   5   4       73.36      100.57     42.76 o 
   5   5   4     1260.60     1587.50     42.63 o 
   7   5   4       61.84       77.60     33.52 o 
   9   5   4     5342.08     5170.59     85.50 o 
  11   5   4    13202.35    13191.86    161.44 o 
  13   5   4       36.25       -2.26     51.95 o 
  15   5   4       28.79       60.69     65.61 o 
  17   5   4     5318.78     4603.20    130.26 o 
  19   5   4     6498.08     6525.27    161.99 o 
  21   5   4       71.63       -3.72    234.21 o 
  23   5   4     2765.82     2662.28    137.43 o 
  25   5   4     1247.62     1150.75    170.86 o 
  27   5   4     3441.41     2886.62    215.70 o 
 -28   6   4     5011.24     5347.96    359.76 o 
 -26   6   4     4233.77     4603.32    236.77 o 
 -24   6   4       10.37      154.82    132.72 o 
 -22   6   4       91.14       78.28     89.02 o 
 -20   6   4     4291.55     3994.82    123.97 o 
 -18   6   4     3965.18     3712.21    130.32 o 
 -16   6   4     1863.63     1885.81     81.24 o 
 -14   6   4    40893.87    41732.98    416.59 o 
 -12   6   4    25558.34    24892.04    260.03 o 
 -10   6   4    29692.09    29530.25    337.02 o 
  -8   6   4    10624.37    11139.36    185.83 o 
  -6   6   4     1437.10     1484.77     71.23 o 
  -4   6   4     3718.29     3041.61     99.06 o 
  -2   6   4    30319.29    31084.31    354.10 o 
   0   6   4    77653.92    77985.84    820.84 o 
   2   6   4     1592.89     1907.46     61.35 o 
   4   6   4    29208.20    28539.22    351.84 o 
   6   6   4     3702.53     3613.94     65.42 o 
   8   6   4    27320.97    28157.65    286.90 o 
  10   6   4     1590.69     1776.02     77.90 o 
  12   6   4     2730.60     2825.89     76.16 o 
  14   6   4     5302.91     5391.14    105.43 o 
  16   6   4     5882.77     5948.11    131.83 o 
  18   6   4     1215.39      962.09    100.67 o 
  20   6   4     4692.87     5193.49    156.21 o 
  22   6   4    16235.60    16293.46    290.41 o 
  24   6   4      689.27      957.30    174.77 o 
  26   6   4     5316.25     4913.69    375.09 o 
 -27   7   4     1704.70     1595.48    274.43 o 
 -25   7   4      961.36      825.07    240.43 o 
 -23   7   4     2210.41     1987.90    234.43 o 
 -21   7   4    14341.73    14347.97    305.17 o 
 -19   7   4     1223.42     1332.60     97.00 o 
 -17   7   4      436.76      435.00     71.12 o 
 -15   7   4      150.82      193.73     58.43 o 
 -13   7   4        3.44      -57.11     57.11 o 
 -11   7   4      498.31      417.43     50.32 o 
  -9   7   4     1414.81     1481.93    105.01 o 
  -7   7   4    14771.27    15012.83    233.91 o 
  -5   7   4        1.41        3.33     82.66 o 
  -3   7   4     4343.88     4650.40     96.39 o 
  -1   7   4        4.44       -3.11     59.42 o 
   1   7   4     4812.86     4984.00     97.74 o 
   3   7   4     3079.25     2832.18     74.45 o 
   5   7   4    12546.56    12997.33    158.30 o 
   7   7   4     4984.39     5038.35     86.39 o 
   9   7   4      208.00      138.24     47.38 o 
  11   7   4      103.52       43.23     52.41 o 
  13   7   4     1146.22     1121.88     70.59 o 
  15   7   4      490.60      632.06    164.69 o 
  17   7   4       27.32      -27.50     90.54 o 
  19   7   4    20810.82    20477.77    327.70 o 
  21   7   4     2710.04     2291.20    170.25 o 
  23   7   4     5522.90     5306.02    219.87 o 
  25   7   4      202.56     -204.88    260.65 o 
 -24   8   4        2.83      426.87    244.88 o 
 -22   8   4      454.31      779.74    229.10 o 
 -20   8   4      129.94        7.56    176.66 o 
 -18   8   4     1138.80     1098.83    195.10 o 
 -16   8   4      453.84      358.62     77.77 o 
 -14   8   4     8773.35     8686.19    206.77 o 
 -12   8   4      989.65     1125.28    150.88 o 
 -10   8   4     5267.32     5160.08    153.49 o 
  -8   8   4       83.08       13.47    154.10 o 
  -6   8   4       74.16       84.48     73.86 o 
  -4   8   4     4991.15     5288.82    119.62 o 
  -2   8   4      154.53      155.24     52.26 o 
   0   8   4     4089.06     4364.26     96.36 o 
   2   8   4        6.72      -34.75     77.01 o 
   4   8   4      363.79      340.36     63.99 o 
   6   8   4     4486.71     4343.43    102.30 o 
   8   8   4     3996.34     3938.68     80.95 o 
  10   8   4     1984.26     1954.89     69.59 o 
  12   8   4      949.25     1046.59     69.56 o 
  14   8   4     2403.48     2472.35    106.22 o 
  16   8   4      209.69      130.46    151.99 o 
  18   8   4       77.93      267.06    122.66 o 
  20   8   4     1597.83     1832.80    209.77 o 
  22   8   4     5909.33     6348.35    334.43 o 
 -19   9   4     4855.50     4615.55    262.65 o 
 -17   9   4     1080.76      837.96    187.10 o 
 -15   9   4     7361.82     7678.95    295.99 o 
 -13   9   4     5521.94     5459.95    243.99 o 
 -11   9   4     7935.00     8377.58    287.32 o 
  -9   9   4      702.52      630.64    125.10 o 
  -7   9   4    10542.02    10386.05    217.44 o 
  -5   9   4     1646.38     1686.08    129.04 o 
  -3   9   4    11688.11    11703.53    196.75 o 
  -1   9   4     6408.07     6523.46    124.23 o 
   1   9   4    13635.70    13583.75    195.74 o 
   3   9   4      111.64       44.25     70.98 o 
   5   9   4     1870.74     1984.13    146.34 o 
   7   9   4      304.59      217.92     45.55 o 
   9   9   4      101.16      131.92     52.33 o 
  11   9   4     7608.28     7802.00    147.18 o 
  13   9   4      460.82      758.85    132.44 o 
  15   9   4     1954.00     1813.47    174.66 o 
  17   9   4       29.54     -114.66    155.33 o 
  19   9   4    17290.00    17785.56    523.53 o 
 -18  10   4     4549.74     4188.46    283.54 o 
 -16  10   4     1177.20     1274.83    199.32 o 
 -14  10   4      110.86      259.54    167.10 o 
 -12  10   4        6.29     -121.11    141.77 o 
 -10  10   4     1624.68     1731.91    161.99 o 
  -8  10   4     3126.05     3103.13    180.77 o 
  -6  10   4      197.83      322.48    173.77 o 
  -4  10   4     5037.15     4929.56    135.39 o 
  -2  10   4      203.02      168.64     65.13 o 
   0  10   4     5751.80     5616.12    152.00 o 
   2  10   4     1771.81     1815.40     93.78 o 
   4  10   4     1683.05     1815.18    114.40 o 
   6  10   4     1084.17     1075.26    135.66 o 
   8  10   4       26.11      -21.37    110.55 o 
  10  10   4      576.09      351.09     84.90 o 
  12  10   4      169.18      139.07    100.74 o 
  14  10   4     1937.73     1728.14    175.55 o 
  16  10   4    10143.06    10025.95    350.20 o 
 -11  11   4     2479.93     2351.68    170.32 o 
  -9  11   4       15.83     -119.00    119.00 o 
  -7  11   4     1237.08     1448.16    137.38 o 
  -5  11   4        5.96     -115.45    115.45 o 
  -3  11   4       91.58       85.31     95.05 o 
  -1  11   4      149.79     -108.13    108.13 o 
   1  11   4     1678.98     1611.75    124.82 o 
   3  11   4       28.70      -20.76     99.34 o 
   5  11   4     2343.87     2216.93    126.81 o 
   7  11   4     3620.45     3734.88    167.66 o 
   9  11   4     1298.61     1185.89    128.55 o 
  11  11   4       58.36      112.62     83.65 o 
  -6  12   4     2046.28     1870.84    258.88 o 
  -4  12   4     5353.21     5650.28    328.32 o 
  -2  12   4      473.65      541.38    114.88 o 
   0  12   4     1839.06     2339.26    205.90 o 
   2  12   4     1061.61     1159.94    321.76 o 
 -33   1   5     2829.71     2894.02    299.76 o 
 -31   1   5      528.25      592.02    179.43 o 
 -29   1   5     7312.59     7298.86    413.09 o 
 -27   1   5      997.24      903.11    152.72 o 
 -25   1   5      116.66      224.35    129.34 o 
 -23   1   5      907.30      959.71     91.43 o 
 -21   1   5     2233.63     1986.96     94.20 o 
 -19   1   5    56753.99    58483.30    637.29 o 
 -17   1   5     4766.22     4286.68     96.14 o 
 -15   1   5    72537.69    77291.29    808.87 o 
 -13   1   5     5664.59     6011.12    104.15 o 
 -11   1   5    18860.97    18138.87    216.92 o 
  -9   1   5    42381.24    43599.67    461.20 o 
  -7   1   5    38732.45    38043.06    402.23 o 
  -5   1   5     3212.00     2926.27     56.26 o 
  -3   1   5    63181.51    64595.88    656.91 o 
  -1   1   5    49884.36    48241.61    443.59 o 
   1   1   5    44444.53    42097.62    389.41 o 
   3   1   5     2136.76     2100.56     44.47 o 
   5   1   5    56764.90    57921.78    598.81 o 
   7   1   5     4598.04     3951.97     73.89 o 
   9   1   5      126.40      103.81     42.73 o 
  11   1   5     5080.97     4664.86     94.32 o 
  13   1   5     6575.92     6318.87    117.95 o 
  15   1   5     5428.46     5302.63    110.46 o 
  17   1   5      586.92      533.83     96.32 o 
  19   1   5    15111.56    15392.41    223.96 o 
  21   1   5     7469.48     7627.24    216.57 o 
  23   1   5     6345.97     6436.92    375.54 o 
  25   1   5     7990.99     7794.00    252.19 o 
  27   1   5    14692.34    14763.13    360.78 o 
  29   1   5      560.63      363.83    185.46 o 
 -32   2   5     3834.61     3779.21    241.32 o 
 -30   2   5      277.27      436.84    166.84 o 
 -28   2   5     3537.26     3354.09    186.82 o 
 -26   2   5     1156.42      995.37    122.67 o 
 -24   2   5       98.47       75.17    115.35 o 
 -22   2   5     9907.08    10024.72    170.08 o 
 -20   2   5      179.30      154.17     73.69 o 
 -18   2   5    10473.13     9595.92    155.01 o 
 -16   2   5     3541.98     3898.22     92.66 o 
 -14   2   5    13129.70    12395.56    206.55 o 
 -12   2   5     6572.02     6846.31    108.29 o 
 -10   2   5    42072.19    43976.73    467.54 o 
  -8   2   5    57730.99    58930.33    608.84 o 
  -6   2   5    23165.07    21669.92    273.49 o 
  -4   2   5    18754.53    18334.80    203.97 o 
  -2   2   5    16964.29    16479.81    164.70 o 
   0   2   5     3319.33     2831.30     39.97 o 
   2   2   5     2801.54     2807.38     45.53 o 
   4   2   5    42653.86    41626.51    391.64 o 
   6   2   5    10293.65    10896.42    141.64 o 
   8   2   5    53807.74    52675.84    556.86 o 
  10   2   5      643.13      472.64     62.45 o 
  12   2   5     7733.27     7270.20    123.11 o 
  14   2   5     3107.12     2978.24     85.66 o 
  16   2   5    18941.48    19209.36    252.25 o 
  18   2   5     1882.09     1985.73     92.75 o 
  20   2   5      116.75       36.49     83.56 o 
  22   2   5    15836.49    15829.58    350.65 o 
  24   2   5    16085.98    16485.96    375.44 o 
  26   2   5     2666.77     2755.74    182.00 o 
  28   2   5      424.29       29.15    161.96 o 
  30   2   5     1921.72     2122.04    216.80 o 
 -31   3   5        9.91      360.15    174.80 o 
 -29   3   5     1619.59     1389.36    152.96 o 
 -27   3   5        5.04       28.96    118.67 o 
 -25   3   5     3742.39     3518.61    173.07 o 
 -23   3   5      881.95      770.69    119.75 o 
 -21   3   5     5250.95     5435.47    255.64 o 
 -19   3   5      771.31      831.76     66.91 o 
 -17   3   5       37.08        3.24     70.53 o 
 -15   3   5      302.43      502.01     70.14 o 
 -13   3   5      637.62      660.45     48.78 o 
 -11   3   5     3124.84     3425.09     68.89 o 
  -9   3   5    13997.72    14990.91    195.13 o 
  -7   3   5     1114.32     1058.65     36.94 o 
  -5   3   5    21975.26    23419.00    230.34 o 
  -3   3   5     4175.16     4008.48     55.71 o 
  -1   3   5    23803.47    24334.04    265.83 o 
   1   3   5       13.44       -1.02     21.54 o 
   3   3   5     5864.73     5327.05     71.80 o 
   5   3   5     1924.71     1977.40     47.23 o 
   7   3   5     3471.98     3494.67     63.62 o 
   9   3   5      126.89       88.80     70.37 o 
  11   3   5      365.78      164.16     59.13 o 
  13   3   5     8244.02     8062.39    134.61 o 
  15   3   5       51.67      -58.32     58.32 o 
  17   3   5      143.09       96.39     59.95 o 
  19   3   5     1506.37     1321.37    132.73 o 
  21   3   5     1564.44     1462.79    145.34 o 
  23   3   5       31.51       45.64    139.83 o 
  25   3   5      217.54      139.02    168.55 o 
  27   3   5      541.60       11.55    250.21 o 
  29   3   5       22.22      205.39    170.78 o 
 -30   4   5     1735.58     1920.51    193.65 o 
 -28   4   5     1500.75     1096.86    169.29 o 
 -26   4   5    18152.32    17676.00    359.72 o 
 -24   4   5     1350.85     1177.74    102.69 o 
 -22   4   5     5294.38     5799.23    156.37 o 
 -20   4   5      150.04      176.56     78.15 o 
 -18   4   5    11060.97    10387.70    163.47 o 
 -16   4   5      443.88      389.86     56.22 o 
 -14   4   5    12102.14    11546.29    160.67 o 
 -12   4   5     1855.73     1625.99     53.98 o 
 -10   4   5     7852.85     7603.08    109.15 o 
  -8   4   5     1239.03     1090.68     42.52 o 
  -6   4   5    14326.08    13426.10    164.93 o 
  -4   4   5     9785.42     9231.14    143.51 o 
  -2   4   5     2339.31     1986.05     34.71 o 
   0   4   5    25186.76    25271.36    240.00 o 
   2   4   5     1795.61     2105.53     39.72 o 
   4   4   5    26413.99    24692.45    246.06 o 
   6   4   5     2049.66     2133.26     60.80 o 
   8   4   5    28593.86    28862.37    291.55 o 
  10   4   5     2090.02     2074.27     60.36 o 
  12   4   5     5593.73     5319.98    105.45 o 
  14   4   5      254.86      236.37     68.03 o 
  16   4   5     3659.34     3800.27    104.50 o 
  18   4   5     2586.15     2613.23    121.08 o 
  20   4   5     1450.46     1397.27    106.58 o 
  22   4   5    22639.46    22814.74    366.63 o 
  24   4   5     4521.76     4755.04    208.19 o 
  26   4   5     3920.11     3758.27    208.82 o 
  28   4   5     2022.37     1934.17    212.67 o 
 -29   5   5     5880.23     5623.54    234.99 o 
 -27   5   5       20.01      155.90    144.41 o 
 -25   5   5     1681.84     1779.95    125.66 o 
 -23   5   5      128.12       87.86    113.03 o 
 -21   5   5       95.87       -7.89     84.32 o 
 -19   5   5     5734.30     5781.66    136.69 o 
 -17   5   5     4944.59     4918.41    106.49 o 
 -15   5   5    23960.25    23375.02    280.75 o 
 -13   5   5      291.06      160.78     43.57 o 
 -11   5   5    63286.48    63245.74    596.14 o 
  -9   5   5     6041.52     5941.98     97.92 o 
  -7   5   5    47792.84    46410.80    573.09 o 
  -5   5   5       16.39      -51.13     52.05 o 
  -3   5   5      157.97      -23.11     78.66 o 
  -1   5   5     2267.87     2182.10     79.25 o 
   1   5   5    16348.02    15392.39    148.75 o 
   3   5   5     6974.40     6747.86     85.37 o 
   5   5   5    40255.03    40972.62    393.84 o 
   7   5   5      348.64      302.10     51.63 o 
   9   5   5    40620.51    40876.66    402.21 o 
  11   5   5    21886.32    21750.87    239.25 o 
  13   5   5      965.82      822.41     69.71 o 
  15   5   5      433.02      511.73     75.24 o 
  17   5   5     1628.77     1696.77    106.32 o 
  19   5   5     5171.93     5470.99    158.71 o 
  21   5   5      400.92      475.63    277.99 o 
  23   5   5      112.45      140.41    142.04 o 
  25   5   5      603.92      432.81    164.14 o 
  27   5   5     3141.96     3276.76    204.82 o 
 -28   6   5       17.67      244.65    221.99 o 
 -26   6   5       56.38      -64.66    202.43 o 
 -24   6   5      129.45       11.06    240.65 o 
 -22   6   5     1831.58     1832.38    107.02 o 
 -20   6   5     1306.17     1286.83     94.09 o 
 -18   6   5     1155.19     1185.88     79.86 o 
 -16   6   5       39.15      -21.50     57.26 o 
 -14   6   5      447.26      531.85    110.11 o 
 -12   6   5      857.91      753.76     50.31 o 
 -10   6   5      169.07       47.88    110.91 o 
  -8   6   5     2829.64     3105.17     91.99 o 
  -6   6   5     1766.44     1441.91    107.63 o 
  -4   6   5     1854.13     1927.47     90.01 o 
  -2   6   5     3392.28     3248.53     90.42 o 
   0   6   5     2231.11     2251.48    115.23 o 
   2   6   5        2.25      -48.29     49.91 o 
   4   6   5      270.78      255.69     32.75 o 
   6   6   5     8371.38     8298.98    117.10 o 
   8   6   5     3641.86     3724.97     72.75 o 
  10   6   5      176.74      206.48     67.57 o 
  12   6   5     3025.86     2975.76     79.35 o 
  14   6   5     3019.06     3065.18     96.33 o 
  16   6   5     3605.30     3624.02    112.64 o 
  18   6   5       57.36      112.04    108.43 o 
  20   6   5      473.64      376.73    111.65 o 
  22   6   5      511.74      277.57    143.71 o 
  24   6   5      235.93      122.45    146.67 o 
  26   6   5      865.31      861.15    286.32 o 
 -27   7   5       79.62       90.22    255.10 o 
 -25   7   5     2480.64     2606.09    283.99 o 
 -23   7   5       54.99      254.43    205.10 o 
 -21   7   5      792.20      719.02    129.21 o 
 -19   7   5     3756.20     4009.07    122.97 o 
 -17   7   5     1196.16     1212.71     77.85 o 
 -15   7   5      541.97      587.03     62.61 o 
 -13   7   5       99.31      100.36     55.19 o 
 -11   7   5    13815.81    13536.84    230.47 o 
  -9   7   5     1542.96     1470.69    112.58 o 
  -7   7   5    10118.58     9955.95    177.30 o 
  -5   7   5    14352.68    14970.84    273.95 o 
  -3   7   5    29602.79    30511.65    407.97 o 
  -1   7   5    11921.45    12384.45    176.58 o 
   1   7   5     9020.48     8936.39    141.55 o 
   3   7   5     7393.77     7365.32    124.30 o 
   5   7   5     4880.34     4808.04     76.66 o 
   7   7   5     7052.40     7031.90    108.38 o 
   9   7   5    24272.40    24660.39    263.84 o 
  11   7   5      589.39      531.40     58.75 o 
  13   7   5     7860.94     7727.79    137.28 o 
  15   7   5       46.50       96.74     87.66 o 
  17   7   5     1238.76     1540.38    165.82 o 
  19   7   5    15546.59    15428.80    335.94 o 
  21   7   5      429.19      640.28    143.22 o 
  23   7   5     1483.13     1361.51    176.32 o 
 -22   8   5     7534.16     7234.97    344.65 o 
 -20   8   5      472.11      339.54    210.43 o 
 -18   8   5     8220.67     8425.58    332.87 o 
 -16   8   5     4398.24     2501.24   1328.71 o 
 -14   8   5     4951.99     4894.32     96.64 o 
 -12   8   5      925.05      794.85    161.33 o 
 -10   8   5     4764.25     4609.02    154.15 o 
  -8   8   5     6390.06     6576.27    172.57 o 
  -6   8   5     1641.79     1855.89    137.88 o 
  -4   8   5     1536.51     1563.02     81.84 o 
  -2   8   5    14103.81    13645.72    194.89 o 
   0   8   5    19809.01    20650.92    263.74 o 
   2   8   5      510.37      506.64     63.82 o 
   4   8   5     5410.43     5550.14    124.47 o 
   6   8   5      788.69      753.43     68.21 o 
   8   8   5    18937.19    18998.60    229.06 o 
  10   8   5        1.43      -10.56     78.71 o 
  12   8   5    21520.84    20855.87    262.32 o 
  14   8   5     1111.97     1186.27     96.72 o 
  16   8   5    10253.49    10439.78    251.47 o 
  18   8   5     2453.01     2288.99    153.74 o 
  20   8   5      454.06      230.43    201.99 o 
  22   8   5      786.91      848.85    230.88 o 
 -21   9   5      520.38      794.85    218.66 o 
 -19   9   5       47.91       -6.67    172.21 o 
 -17   9   5      852.24      696.19    192.88 o 
 -15   9   5      454.21      558.64    172.66 o 
 -13   9   5     1659.24     1392.15    173.32 o 
 -11   9   5     1257.81     1188.39    153.33 o 
  -9   9   5      527.17      669.52    137.77 o 
  -7   9   5      200.84       57.44    150.33 o 
  -5   9   5        4.18       30.82     96.36 o 
  -3   9   5      468.32      402.64    155.44 o 
  -1   9   5      173.47      137.16     63.03 o 
   1   9   5      418.41      304.74     69.24 o 
   3   9   5        7.76      126.14     76.13 o 
   5   9   5     6766.43     7206.63    156.93 o 
   7   9   5      792.48      678.99     47.31 o 
   9   9   5      689.71      765.25     58.76 o 
  11   9   5     1514.93     1495.93     96.34 o 
  13   9   5      188.02      329.09    138.44 o 
  15   9   5      870.43      734.19    168.66 o 
  17   9   5      849.94      583.97    176.66 o 
  19   9   5        2.37     -112.44    194.66 o 
 -18  10   5     2436.75     2868.75    259.99 o 
 -16  10   5     6497.60     6115.03    295.32 o 
 -14  10   5     7266.53     7122.98    293.99 o 
 -12  10   5     2169.83     2475.21    196.88 o 
 -10  10   5     7549.15     8205.15    289.99 o 
  -8  10   5     3182.46     2942.72    144.29 o 
  -6  10   5     2420.78     2365.16    139.58 o 
  -4  10   5     6777.92     6580.24    189.70 o 
  -2  10   5     4881.50     4822.46    371.87 o 
   0  10   5    10812.51    10706.92    217.92 o 
   2  10   5       14.96      107.16    102.64 o 
   4  10   5     4042.97     4163.89    164.34 o 
   6  10   5     1185.69     1105.90    126.87 o 
   8  10   5     1220.61     1226.19    186.66 o 
  10  10   5      170.63       73.84     85.51 o 
  12  10   5     5290.47     5446.75    166.67 o 
  14  10   5       18.93     -149.99    157.33 o 
  16  10   5     4069.24     4188.24    263.10 o 
 -13  11   5     2438.59     2388.10    214.43 o 
 -11  11   5     2764.66     2664.79    169.90 o 
  -9  11   5       14.27     -260.21    260.21 o 
  -7  11   5     5375.17     5495.56    204.70 o 
  -5  11   5      646.65      615.52    148.44 o 
  -3  11   5     4477.83     4530.76    170.55 o 
  -1  11   5     1974.35     1554.63    139.66 o 
   1  11   5     6487.04     6892.02    177.56 o 
   3  11   5     3533.36     3723.79    262.88 o 
   5  11   5      433.08      441.41    118.80 o 
   7  11   5     5566.44     5207.18    223.43 o 
   9  11   5      514.83      132.04    305.98 o 
  11  11   5     3794.60     3806.87    202.23 o 
  -4  12   5      111.63      -65.24    279.99 o 
  -2  12   5       27.38       -6.29    110.30 o 
   0  12   5     1429.13     1337.25    129.08 o 
 -32   0   6     7178.52     7764.28    411.98 o 
 -30   0   6     5249.15     5592.17    347.76 o 
 -28   0   6     2486.95     2418.99    252.21 o 
 -26   0   6     9104.07     9360.87    354.87 o 
 -24   0   6     1165.34     1212.00    141.75 o 
 -22   0   6     7700.03     8096.23    215.28 o 
 -20   0   6      338.13      222.64    105.40 o 
 -18   0   6    29879.33    30649.03    513.02 o 
 -16   0   6      207.45      187.52    141.66 o 
 -14   0   6   174273.95   186173.80   3135.17 o 
 -12   0   6     5392.83     5182.35    136.66 o 
 -10   0   6    68443.89    69968.61   1024.78 o 
  -8   0   6     4847.44     3868.23    101.57 o 
  -6   0   6     3837.87     3082.46     85.63 o 
  -4   0   6     7681.63     6961.59    183.77 o 
  -2   0   6     2982.61     2601.90     72.50 o 
   0   0   6    24427.68    23201.48    358.95 o 
   2   0   6    30102.59    29303.14    446.39 o 
   4   0   6    58544.94    56378.72   1050.95 o 
   6   0   6     3782.74     3767.10    101.92 o 
   8   0   6     4810.72     4735.72    119.86 o 
  10   0   6     3115.48     3358.91    139.88 o 
  12   0   6    27217.59    27441.48    459.42 o 
  14   0   6      235.76      159.37     90.69 o 
  16   0   6    23395.33    23835.72    603.19 o 
  18   0   6      516.02      446.55     97.01 o 
  20   0   6     1365.32     1581.03    192.21 o 
  22   0   6     7603.55     8151.37    347.76 o 
  24   0   6     2928.99     3121.40    264.65 o 
  26   0   6      120.00      285.32    206.88 o 
  28   0   6      543.81      198.66    243.10 o 
 -33   1   6     5400.64     5582.16    461.87 o 
 -31   1   6      262.43      140.82    174.26 o 
 -29   1   6     1937.96     2221.27    191.06 o 
 -27   1   6       86.08      313.06    144.89 o 
 -25   1   6      526.43      502.59    154.21 o 
 -23   1   6      127.43      183.76    113.35 o 
 -21   1   6     8743.05     8578.28    160.47 o 
 -19   1   6     1366.27     1446.60     88.78 o 
 -17   1   6     8874.38     8916.36    145.60 o 
 -15   1   6    17817.35    18123.04    270.46 o 
 -13   1   6       68.67       -5.03     50.45 o 
 -11   1   6    21778.32    21817.53    254.55 o 
  -9   1   6     2223.06     2330.85     60.13 o 
  -7   1   6     8418.73     8928.27    119.53 o 
  -5   1   6     7275.35     7495.73    102.40 o 
  -3   1   6    24304.05    23101.38    227.26 o 
  -1   1   6      188.02      237.82     30.23 o 
   1   1   6     4571.15     4246.22     57.01 o 
   3   1   6     1033.48     1121.92     30.30 o 
   5   1   6     7628.20     7720.69    111.63 o 
   7   1   6    14989.38    16105.27    199.17 o 
   9   1   6      545.84      293.59     41.27 o 
  11   1   6    25852.87    26850.78    314.47 o 
  13   1   6     3147.98     2966.20     85.49 o 
  15   1   6      697.89      654.62     65.66 o 
  17   1   6       73.40      124.32     65.67 o 
  19   1   6     1807.63     1891.04    117.09 o 
  21   1   6     2515.55     2371.56    212.43 o 
  23   1   6     2025.59     2095.00    149.33 o 
  25   1   6        5.97        5.28    230.66 o 
  27   1   6     1576.76     1721.42    171.58 o 
  29   1   6        3.48      -27.47    186.91 o 
 -32   2   6       14.04      306.27    190.33 o 
 -30   2   6     1244.50     1240.58    175.88 o 
 -28   2   6      486.90      455.90    135.50 o 
 -26   2   6     6215.23     5829.98    178.72 o 
 -24   2   6     1705.27     1681.28    116.90 o 
 -22   2   6       90.58      161.50     82.11 o 
 -20   2   6     2108.73     2247.33     87.11 o 
 -18   2   6     2068.40     1924.73     72.94 o 
 -16   2   6     2237.64     2140.32     80.34 o 
 -14   2   6    17255.91    17644.73    223.41 o 
 -12   2   6    13278.33    13097.88    171.97 o 
 -10   2   6    25130.20    26431.69    298.05 o 
  -8   2   6     1666.18     2071.60     58.85 o 
  -6   2   6    29161.62    30489.40    329.25 o 
  -4   2   6    79041.05    80557.04    818.15 o 
  -2   2   6    43909.37    42065.16    393.83 o 
   0   2   6    20487.02    20164.84    182.52 o 
   2   2   6     3332.03     3082.61     58.82 o 
   4   2   6    10268.40     9806.82    113.52 o 
   6   2   6    46701.05    48679.89    514.73 o 
   8   2   6    19912.57    21337.23    253.00 o 
  10   2   6     2211.49     2582.30     73.15 o 
  12   2   6      374.17      100.72     65.62 o 
  14   2   6     3174.73     3197.59     94.70 o 
  16   2   6      155.84      102.22     66.02 o 
  18   2   6     2388.37     2365.12    116.30 o 
  20   2   6    12999.92    12831.31    242.98 o 
  22   2   6     3077.62     2649.94    168.36 o 
  24   2   6     6200.33     5921.10    231.00 o 
  26   2   6     1406.77     1525.75    175.04 o 
  28   2   6      897.75     1044.30    200.13 o 
 -31   3   6        4.10     -171.73    171.89 o 
 -29   3   6     4802.31     5125.74    213.60 o 
 -27   3   6     2991.01     2855.05    152.57 o 
 -25   3   6     1973.27     2054.94    130.29 o 
 -23   3   6      770.75      855.97    134.08 o 
 -21   3   6    32682.17    33546.15    463.00 o 
 -19   3   6     9239.40     8909.13    152.90 o 
 -17   3   6    11964.64    12219.27    178.00 o 
 -15   3   6     4221.25     4231.17     91.74 o 
 -13   3   6      842.37      654.52     52.08 o 
 -11   3   6    12653.30    11035.62    147.86 o 
  -9   3   6     5404.19     5236.26    116.46 o 
  -7   3   6    36094.21    35617.01    381.27 o 
  -5   3   6     1319.49     1538.10     47.78 o 
  -3   3   6    50118.18    49148.61    457.65 o 
  -1   3   6      699.81      785.97     54.07 o 
   1   3   6    25339.90    24019.81    216.80 o 
   3   3   6     3513.06     3402.66     63.91 o 
   5   3   6    13853.67    13676.70    151.98 o 
   7   3   6    17995.74    17867.07    193.35 o 
   9   3   6    29013.18    30203.03    343.41 o 
  11   3   6    17505.21    17482.77    222.52 o 
  13   3   6    12760.99    12852.99    184.45 o 
  15   3   6     5062.16     5283.33    118.73 o 
  17   3   6     6353.07     6346.44    155.09 o 
  19   3   6    29261.49    29426.72    430.58 o 
  21   3   6     2065.22     1994.81    152.47 o 
  23   3   6     5771.23     5795.96    212.60 o 
  25   3   6      300.18      402.93    411.09 o 
  27   3   6     5602.50     5483.28    373.43 o 
 -30   4   6     3256.58     3226.57    327.09 o 
 -28   4   6     1591.93     1325.76    151.18 o 
 -26   4   6      720.91      798.30    118.90 o 
 -24   4   6      171.41      230.35    105.00 o 
 -22   4   6      792.19      757.58    139.60 o 
 -20   4   6     3552.81     3559.08    118.04 o 
 -18   4   6     3067.09     3148.52     93.13 o 
 -16   4   6      892.05     1037.53     61.31 o 
 -14   4   6     2396.94     2112.27     79.73 o 
 -12   4   6     2717.29     2602.68     75.31 o 
 -10   4   6    13432.26    14088.23    175.91 o 
  -8   4   6    30886.10    32352.29    317.53 o 
  -6   4   6      471.30      603.46     36.06 o 
  -4   4   6     2335.44     2298.09     61.02 o 
  -2   4   6    18409.41    18755.15    190.34 o 
   0   4   6    10545.84    10070.38    105.77 o 
   2   4   6    10518.29    10128.93    107.51 o 
   4   4   6     7034.43     7005.95    101.99 o 
   6   4   6      849.90      867.82     41.61 o 
   8   4   6     7407.07     7231.62    103.44 o 
  10   4   6      855.66      855.39     47.59 o 
  12   4   6    13782.98    14325.20    196.81 o 
  14   4   6       25.11       14.63     64.16 o 
  16   4   6    12904.43    12509.73    195.38 o 
  18   4   6        8.00       48.10     88.48 o 
  20   4   6     2505.11     2090.88    144.27 o 
  22   4   6      279.94      359.04    139.39 o 
  24   4   6     1272.20     1410.17    183.44 o 
  26   4   6      609.92      556.47    178.02 o 
  28   4   6     2806.21     2661.08    461.87 o 
 -29   5   6     1669.98     1782.11    185.96 o 
 -27   5   6        0.43     -104.23    125.70 o 
 -25   5   6     1247.38     1240.95    115.26 o 
 -23   5   6     3722.83     3722.76    137.82 o 
 -21   5   6       16.60      -77.96     87.07 o 
 -19   5   6     4754.65     4574.18    122.24 o 
 -17   5   6     8867.74     8665.59    144.44 o 
 -15   5   6    10208.17    10205.33    153.36 o 
 -13   5   6       12.15      -18.16     45.90 o 
 -11   5   6     7280.22     6315.04     95.90 o 
  -9   5   6     2219.27     2234.81     73.22 o 
  -7   5   6     5010.97     5042.66     84.53 o 
  -5   5   6    10190.41    11015.32    179.48 o 
  -3   5   6    23169.72    24133.80    444.76 o 
  -1   5   6       42.93       33.26     42.01 o 
   1   5   6    21533.77    21770.97    203.37 o 
   3   5   6     6996.41     7076.05     86.06 o 
   5   5   6     2357.57     2785.47     62.67 o 
   7   5   6     1282.19     1244.89     56.26 o 
   9   5   6      298.77      242.17     53.87 o 
  11   5   6      678.08      565.23     54.91 o 
  13   5   6      376.24      325.41     73.25 o 
  15   5   6      504.08      484.20     85.64 o 
  17   5   6     1077.13      854.62    105.48 o 
  19   5   6     1910.38     1803.56    123.32 o 
  21   5   6       37.54      -72.20    134.92 o 
  23   5   6     2219.52     2007.88    179.67 o 
  25   5   6     3842.43     3647.27    376.43 o 
 -28   6   6     4065.24     3817.81    333.09 o 
 -26   6   6     2982.64     3576.27    296.21 o 
 -24   6   6     5834.80     5943.00    208.73 o 
 -22   6   6     5266.39     5520.69    146.87 o 
 -20   6   6     1360.48     1258.99     94.55 o 
 -18   6   6     4506.91     4687.98    120.44 o 
 -16   6   6    19736.93    19682.60    282.70 o 
 -14   6   6     2460.59     2239.48     63.64 o 
 -12   6   6    13375.27    13507.50    160.68 o 
 -10   6   6    29275.41    29692.47    340.74 o 
  -8   6   6    20917.81    20596.37    357.32 o 
  -6   6   6    33004.28    32558.00    441.04 o 
  -4   6   6    20892.93    20967.82    356.67 o 
  -2   6   6    19859.58    20238.93    261.85 o 
   0   6   6    19394.52    20001.51    248.59 o 
   2   6   6     6284.49     5884.21     74.85 o 
   4   6   6    12499.31    12566.24    144.73 o 
   6   6   6     3342.02     3320.08     71.63 o 
   8   6   6     6641.91     6564.35    122.13 o 
  10   6   6        3.09       -1.51     51.28 o 
  12   6   6     5093.60     4883.02     98.79 o 
  14   6   6       41.30      -46.79     92.47 o 
  16   6   6     9051.35     9452.75    174.22 o 
  18   6   6      459.15      385.52    149.32 o 
  20   6   6     2834.46     2879.57    173.98 o 
  22   6   6      184.23      282.36    147.69 o 
  24   6   6      825.55      625.53    169.98 o 
 -27   7   6     1911.41     1890.79    296.87 o 
 -25   7   6     8730.07     8424.69    381.31 o 
 -23   7   6     1020.33     1532.37    243.10 o 
 -21   7   6     9300.25     9109.55    365.98 o 
 -19   7   6       13.65      -14.37     89.79 o 
 -17   7   6      330.43      390.66     69.21 o 
 -15   7   6      883.58     1013.12     68.02 o 
 -13   7   6       40.20       53.92     55.11 o 
 -11   7   6     1653.00     1633.95    102.88 o 
  -9   7   6      448.05      607.52     96.63 o 
  -7   7   6    13734.27    13916.19    230.07 o 
  -5   7   6       15.76      163.51     79.57 o 
  -3   7   6     2186.91     2146.26     86.34 o 
  -1   7   6        6.75      -59.73     59.73 o 
   1   7   6     2624.61     2456.99     80.22 o 
   3   7   6     1130.09     1055.32     85.65 o 
   5   7   6     2050.45     2171.31     54.82 o 
   7   7   6     1948.72     1861.89     61.21 o 
   9   7   6     4613.29     4668.56     91.18 o 
  11   7   6     3467.85     3484.52     86.24 o 
  13   7   6     5533.41     5606.87    142.92 o 
  15   7   6      493.69      465.66    133.88 o 
  17   7   6      156.64      107.91    150.25 o 
  19   7   6     3789.50     3981.06    237.77 o 
  21   7   6       17.97      -25.55    205.10 o 
  23   7   6     2975.79     2917.47    208.54 o 
 -24   8   6      174.91       54.89    246.43 o 
 -22   8   6       20.04     -241.54    241.54 o 
 -20   8   6       77.31      171.77    192.21 o 
 -18   8   6     2813.39     2815.86    213.99 o 
 -16   8   6     2690.74     2951.19    226.21 o 
 -14   8   6     4286.87     4461.56    235.99 o 
 -12   8   6       28.28        7.33    139.55 o 
 -10   8   6     2364.18     1890.79    169.99 o 
  -8   8   6     6928.40     6875.92    182.01 o 
  -6   8   6       94.29      144.06     89.63 o 
  -4   8   6     9616.90    10087.32    187.13 o 
  -2   8   6     6954.49     7385.62    137.32 o 
   0   8   6     5045.73     4962.99    113.09 o 
   2   8   6     2955.81     2759.02     88.66 o 
   4   8   6     1527.00     1551.21    170.49 o 
   6   8   6      131.78      -15.73     57.80 o 
   8   8   6     1011.27      923.32     59.67 o 
  10   8   6     2676.52     2734.23     86.98 o 
  12   8   6     2405.31     2520.81    106.89 o 
  14   8   6       13.32       90.21     91.28 o 
  16   8   6       11.53      -66.53    136.88 o 
  18   8   6      404.95      267.07    201.10 o 
  20   8   6        6.22      246.88    219.10 o 
 -21   9   6     3848.48     4196.01    299.10 o 
 -19   9   6     1834.14     1697.47    237.32 o 
 -17   9   6      403.69      470.20    194.66 o 
 -15   9   6     1847.48     1978.57    201.32 o 
 -13   9   6      149.87      431.53    173.10 o 
 -11   9   6     8751.26     8995.33    312.87 o 
  -9   9   6      516.03      681.70    111.98 o 
  -7   9   6    25711.39    25603.23    373.33 o 
  -5   9   6       50.83       -4.44     83.32 o 
  -3   9   6    20621.83    20476.70    309.56 o 
  -1   9   6       18.04      115.85     99.07 o 
   1   9   6    13518.80    13382.84    202.38 o 
   3   9   6      197.20      179.29    130.77 o 
   5   9   6     6615.53     7162.25    163.03 o 
   7   9   6     9560.39     9465.96    171.55 o 
   9   9   6     3434.18     3602.50     91.32 o 
  11   9   6     4256.57     4252.50    147.31 o 
  13   9   6      828.77      780.85    144.88 o 
  15   9   6     1311.66     1414.82    183.32 o 
  17   9   6     2749.53     2861.41    231.99 o 
 -18  10   6      396.36      664.41    222.88 o 
 -16  10   6      958.30     1121.50    207.99 o 
 -14  10   6     4636.19     5031.31    269.32 o 
 -12  10   6     2966.27     2777.86    206.43 o 
 -10  10   6    12798.95    13584.44    401.98 o 
  -8  10   6       13.60        6.83    116.69 o 
  -6  10   6     7145.95     7145.19    216.75 o 
  -4  10   6      719.88      636.46    117.94 o 
  -2  10   6     8472.59     8055.10    299.65 o 
   0  10   6     6252.30     6624.86    169.21 o 
   2  10   6      145.32      118.52    124.53 o 
   4  10   6       26.76       58.39    113.03 o 
   6  10   6      110.34       83.94    113.35 o 
   8  10   6      363.99      329.10    123.49 o 
  10  10   6      273.32      237.03     83.06 o 
  12  10   6     1523.00     1499.38    120.23 o 
  14  10   6      854.89      775.29    162.88 o 
 -13  11   6     2052.71     1957.46    216.43 o 
 -11  11   6     4050.89     3773.19    302.87 o 
  -9  11   6      319.24      184.80    172.21 o 
  -7  11   6     3640.31     3910.11    243.77 o 
  -5  11   6      822.16      725.24    144.56 o 
  -3  11   6     1437.49     1523.98    149.94 o 
  -1  11   6      303.74      320.82    114.51 o 
   1  11   6     1131.92     1312.43    123.85 o 
   3  11   6      133.80      -72.32    128.12 o 
   5  11   6     3490.58     3646.75    197.55 o 
   7  11   6        3.36      190.42    133.56 o 
   9  11   6     4714.32     4804.71    284.54 o 
 -33   1   7     9904.19     9623.52    425.98 o 
 -31   1   7     1005.99      936.96    187.17 o 
 -29   1   7     6465.69     6908.79    244.49 o 
 -27   1   7     5912.20     5807.12    221.30 o 
 -25   1   7      227.69      217.84    142.06 o 
 -23   1   7      158.94      118.83    127.57 o 
 -21   1   7    32762.32    32353.85    390.95 o 
 -19   1   7     6682.56     6821.09    133.12 o 
 -17   1   7     8884.06     8669.62    145.67 o 
 -15   1   7     5423.98     5086.83    109.43 o 
 -13   1   7     2453.50     2076.21     67.84 o 
 -11   1   7       65.99      109.29     46.33 o 
  -9   1   7     2491.31     2717.31     66.45 o 
  -7   1   7   110299.22   114392.30   1157.44 o 
  -5   1   7    16971.94    17525.52    204.99 o 
  -3   1   7    47687.84    47311.39    495.46 o 
  -1   1   7     8956.55     9092.82    210.74 o 
   1   1   7    35754.06    33958.75    422.73 o 
   3   1   7    13301.47    13733.97    147.70 o 
   5   1   7      627.80      572.93     48.21 o 
   7   1   7       80.30      -43.05     47.99 o 
   9   1   7    16195.61    16458.18    210.15 o 
  11   1   7     4560.70     4544.82    101.03 o 
  13   1   7     1882.06     2013.25     81.20 o 
  15   1   7    13450.69    13853.69    203.15 o 
  17   1   7       55.01      -33.36     79.42 o 
  19   1   7     1013.09      830.35    126.13 o 
  21   1   7      196.62      416.42    188.21 o 
  23   1   7     5609.34     6003.50    217.01 o 
  25   1   7      699.30      539.56    139.64 o 
  27   1   7     1760.46     1845.45    171.82 o 
  29   1   7     2171.55     2258.40    323.43 o 
 -32   2   7     5911.44     6122.91    245.41 o 
 -30   2   7     1398.92     1382.63    247.43 o 
 -28   2   7      965.39     1185.82    214.99 o 
 -26   2   7     8372.30     8233.87    195.22 o 
 -24   2   7      817.74     1223.71    115.01 o 
 -22   2   7     3225.29     2925.95    122.20 o 
 -20   2   7    11586.37    11802.72    187.80 o 
 -18   2   7    17038.90    16773.75    228.01 o 
 -16   2   7      948.75     1024.82     74.15 o 
 -14   2   7     5922.12     5266.12    135.43 o 
 -12   2   7       57.39      162.29     48.31 o 
 -10   2   7    15824.16    15955.39    198.56 o 
  -8   2   7     5938.36     5921.78     94.69 o 
  -6   2   7    29224.65    28146.84    311.36 o 
  -4   2   7    51977.22    54440.18    508.08 o 
  -2   2   7    47668.45    47224.80    442.60 o 
   0   2   7    21891.81    21396.25    194.76 o 
   2   2   7     1508.47     1416.78     38.63 o 
   4   2   7     9593.87     8692.03    106.54 o 
   6   2   7    21417.13    23077.75    237.46 o 
   8   2   7     4616.19     4254.66     87.74 o 
  10   2   7      271.46      118.87     55.17 o 
  12   2   7    44407.31    46453.56    515.00 o 
  14   2   7      232.37      282.26     92.24 o 
  16   2   7     3884.83     3840.69    110.76 o 
  18   2   7    15392.52    15550.67    270.35 o 
  20   2   7     1654.19     1680.08    245.65 o 
  22   2   7     3548.22     3733.21    320.65 o 
  24   2   7     4810.60     4595.05    220.68 o 
  26   2   7      714.95      390.46    179.14 o 
  28   2   7      478.70      508.44    200.64 o 
 -31   3   7      714.77      285.26    182.57 o 
 -29   3   7     1612.77     1321.91    173.30 o 
 -27   3   7     1150.57     1099.04    124.71 o 
 -25   3   7     1961.13     1843.44    126.99 o 
 -23   3   7     1434.60     1485.28    106.33 o 
 -21   3   7     2258.11     2206.30    108.06 o 
 -19   3   7     5896.43     5767.39    123.93 o 
 -17   3   7       73.30      -22.37     84.22 o 
 -15   3   7     1530.67     1614.99     71.65 o 
 -13   3   7    12248.87    13219.36    178.62 o 
 -11   3   7       13.87       79.87     50.52 o 
  -9   3   7     1053.33      831.33     46.39 o 
  -7   3   7     7264.90     7433.78    107.43 o 
  -5   3   7      852.76      955.00     35.94 o 
  -3   3   7      225.48      227.04     34.59 o 
  -1   3   7     3868.75     3733.58     60.27 o 
   1   3   7        4.73       -6.14     25.89 o 
   3   3   7     5069.46     5654.75     90.90 o 
   5   3   7    12418.44    12732.76    146.29 o 
   7   3   7      987.47      960.16     51.66 o 
   9   3   7      874.39      805.56     57.62 o 
  11   3   7     6031.16     6618.01    120.78 o 
  13   3   7        3.94       46.76     70.63 o 
  15   3   7       66.36       52.95     74.03 o 
  17   3   7      755.77      722.32    198.21 o 
  19   3   7     8949.02     9260.03    210.60 o 
  21   3   7     2657.38     2478.86    170.95 o 
  25   3   7       63.82       79.69    172.68 o 
  27   3   7      461.07      708.36    234.77 o 
 -30   4   7    11161.99    11014.04    318.96 o 
 -28   4   7     5953.98     6175.99    235.39 o 
 -26   4   7    18582.75    18984.87    387.94 o 
 -24   4   7     4506.94     4442.86    144.98 o 
 -22   4   7     8155.64     7692.27    194.74 o 
 -20   4   7     2537.50     2410.54    182.00 o 
 -18   4   7    11644.27    11814.98    179.84 o 
 -16   4   7     3848.79     4129.66     91.66 o 
 -14   4   7    10319.23    10115.44    150.21 o 
 -12   4   7      920.51     1123.95     52.22 o 
 -10   4   7    10890.56    10139.78    139.61 o 
  -8   4   7     8495.97     7995.35    103.78 o 
  -6   4   7     4375.54     5573.66    103.33 o 
  -4   4   7    26118.87    26642.16    280.06 o 
  -2   4   7      360.16      459.52     31.77 o 
   0   4   7    27406.87    27535.26    249.69 o 
   2   4   7     3575.14     2997.17     51.14 o 
   4   4   7     6167.88     5647.97     92.54 o 
   6   4   7    42056.68    44342.58    429.25 o 
   8   4   7    11966.23    11995.79    147.85 o 
  10   4   7     2306.25     2276.24     68.07 o 
  12   4   7    11768.91    11816.25    157.77 o 
  14   4   7     1989.70     1956.04     89.00 o 
  16   4   7     1606.97     1583.27    109.10 o 
  18   4   7      374.95      321.69    143.63 o 
  20   4   7     6680.17     7142.47    187.67 o 
  22   4   7      865.20      454.14    144.28 o 
  24   4   7     5819.69     5541.79    229.69 o 
  26   4   7     4645.48     4457.99    281.99 o 
 -29   5   7     4696.70     4967.98    353.54 o 
 -27   5   7     1048.62      782.30    178.44 o 
 -25   5   7    11327.56    11616.89    288.66 o 
 -23   5   7      357.40      378.78    102.56 o 
 -21   5   7    14280.47    14667.47    251.16 o 
 -19   5   7      660.54      619.83     82.52 o 
 -17   5   7     1818.98     1708.10    105.13 o 
 -15   5   7    17917.57    18101.95    232.26 o 
 -13   5   7     2988.88     2913.09     74.62 o 
 -11   5   7    32346.40    31478.85    318.31 o 
  -9   5   7      115.60      122.11     38.00 o 
  -7   5   7     5726.00     5578.00     77.52 o 
  -5   5   7    11822.26    11975.81    191.50 o 
  -3   5   7    34900.35    33743.02    668.63 o 
  -1   5   7     9865.15    10200.97    110.01 o 
   1   5   7    18181.62    17673.33    172.85 o 
   3   5   7     3993.67     4388.71     72.11 o 
   5   5   7    17265.55    17296.79    210.11 o 
   7   5   7      731.40      592.59     51.63 o 
   9   5   7     4797.38     4779.59     89.28 o 
  11   5   7     2004.37     2120.19     69.70 o 
  13   5   7      410.08      462.73     63.65 o 
  15   5   7     3740.63     3700.65    111.07 o 
  17   5   7    11422.67    11162.31    223.66 o 
  19   5   7    15735.42    16047.36    286.07 o 
  21   5   7     2284.52     2057.47    157.87 o 
  23   5   7     1238.78     1363.62    155.68 o 
  25   5   7      303.77       34.22    183.32 o 
 -28   6   7       99.55      514.64    283.99 o 
 -26   6   7      152.81      306.87    251.99 o 
 -24   6   7       21.62       45.63    146.21 o 
 -22   6   7      341.88      234.93     91.28 o 
 -20   6   7      603.53      522.90     89.66 o 
 -18   6   7        4.80       61.97     69.71 o 
 -16   6   7      484.42      363.95     86.55 o 
 -14   6   7     3289.50     3198.07     79.47 o 
 -12   6   7       57.92       33.19     82.15 o 
 -10   6   7     1833.54     1915.26     60.75 o 
  -8   6   7     1185.93     1015.62     82.76 o 
  -6   6   7    13394.20    13208.32    214.69 o 
  -4   6   7        0.32      -33.36     78.55 o 
  -2   6   7      372.49      176.96     54.40 o 
   0   6   7      987.86      928.02     63.60 o 
   2   6   7      125.40      103.89     30.37 o 
   4   6   7       57.64       36.68     32.68 o 
   6   6   7      649.95      647.07     54.52 o 
   8   6   7      342.04      405.13     49.14 o 
  10   6   7      547.27      548.07     65.92 o 
  12   6   7      316.25      297.77     89.06 o 
  14   6   7     3194.93     3249.31    106.63 o 
  16   6   7     3604.98     3595.32    116.84 o 
  18   6   7      377.64      344.49    114.42 o 
  20   6   7      700.94      769.83    234.78 o 
  22   6   7       69.16       61.61    158.31 o 
  24   6   7      528.42      227.27    174.85 o 
 -27   7   7      179.54      250.21    185.32 o 
 -25   7   7     7664.34     7902.50    350.43 o 
 -23   7   7     2114.65     1919.24    248.65 o 
 -21   7   7     5422.77     5940.82    315.76 o 
 -19   7   7      825.83      860.04     83.52 o 
 -17   7   7    16699.63    16540.11    249.65 o 
 -15   7   7      165.42      232.50    103.22 o 
 -13   7   7     1793.44     1870.41     78.93 o 
 -11   7   7     2177.62     2121.98    134.53 o 
  -9   7   7     1008.62      976.75     91.90 o 
  -7   7   7     4071.13     3994.45    124.21 o 
  -5   7   7     2362.25     2142.30    112.70 o 
  -3   7   7    35406.85    35776.12    477.85 o 
  -1   7   7     1970.21     1967.39     77.91 o 
   1   7   7    18082.32    18551.91    244.49 o 
   3   7   7       14.61      -48.02     48.02 o 
   5   7   7    13097.70    13096.89    156.47 o 
   7   7   7      942.66      985.74     56.50 o 
   9   7   7    24692.79    25375.84    301.47 o 
  11   7   7    11375.82    11624.82    182.21 o 
  13   7   7     1758.82     1819.28    142.03 o 
  15   7   7     6724.00     6745.67    169.11 o 
  17   7   7     5336.64     5310.45    159.31 o 
  19   7   7     5948.90     5987.16    215.88 o 
  21   7   7      239.27      317.39    194.77 o 
  23   7   7     1200.23     1118.98    187.35 o 
 -24   8   7     1427.73     1606.81    287.76 o 
 -22   8   7    10280.64    10385.71    412.42 o 
 -20   8   7      973.76      855.29    231.99 o 
 -18   8   7     6633.57     6475.68    293.54 o 
 -14   8   7     5679.07     5386.18    261.32 o 
 -10   8   7     4420.17     5030.19    236.65 o 
  -8   8   7      434.11      166.68    107.22 o 
  -6   8   7      275.00      148.05     95.16 o 
  -4   8   7      514.71      693.06    101.10 o 
  -2   8   7    14385.63    14856.19    244.82 o 
   0   8   7    10290.73    10364.13    178.10 o 
   2   8   7     1835.07     1739.53     85.50 o 
   4   8   7    26321.57    26402.33    378.70 o 
   6   8   7      763.51      808.23     63.52 o 
   8   8   7    11916.80    11841.22    153.96 o 
  10   8   7     1089.57     1217.83     75.52 o 
  12   8   7     5210.49     5405.22    143.10 o 
  14   8   7      244.49      105.71    103.98 o 
  16   8   7     6991.04     6787.76    211.12 o 
  18   8   7      415.42      320.28    144.38 o 
  20   8   7     6334.60     6498.34    330.87 o 
 -21   9   7       56.44     -219.54    229.77 o 
 -19   9   7      898.94      435.76    222.66 o 
 -17   9   7     1484.93     1368.60    206.21 o 
 -15   9   7     1579.40     1606.36    214.21 o 
 -13   9   7       92.52      176.44    151.99 o 
 -11   9   7     4679.49     4760.65    234.21 o 
  -9   9   7     3861.95     3888.42    159.59 o 
  -7   9   7     9961.85     9982.95    250.43 o 
  -5   9   7     3686.28     3570.48    125.77 o 
  -3   9   7     4036.18     3996.20    163.26 o 
  -1   9   7     9349.21     8533.49    158.27 o 
   1   9   7      102.35       65.39     99.22 o 
   3   9   7       71.85      -15.09     90.40 o 
   5   9   7     1578.12     1514.90    102.39 o 
   7   9   7      528.03      436.06     49.91 o 
   9   9   7       70.06      -12.76     78.13 o 
  11   9   7       43.25       21.90     97.95 o 
  13   9   7      154.65      224.88    145.33 o 
  15   9   7        0.65     -142.88    169.55 o 
  17   9   7     1986.70     2050.56    219.77 o 
 -18  10   7     2217.65     2369.66    249.54 o 
 -16  10   7      109.55       39.55    208.21 o 
 -14  10   7      843.26      847.51    202.21 o 
 -12  10   7     1474.87     1584.37    199.32 o 
 -10  10   7     3555.74     3422.94    216.88 o 
  -8  10   7     4699.13     4610.37    194.99 o 
  -6  10   7     8113.81     8358.10    232.29 o 
  -4  10   7     1877.41     2069.81    149.44 o 
  -2  10   7     3461.72     3715.02    311.21 o 
   0  10   7     1134.04     1141.73    114.18 o 
   2  10   7       11.42     -183.99    241.77 o 
   4  10   7      437.00      449.05    234.21 o 
   6  10   7      677.47      581.48    238.10 o 
   8  10   7     2532.64     2415.05    391.31 o 
  10  10   7       13.41      -77.86     88.57 o 
  12  10   7     3053.80     3110.49    235.06 o 
 -11  11   7     2081.05     1823.74    183.71 o 
  -9  11   7      608.03      557.17    156.94 o 
  -7  11   7     6639.92     6744.29    319.54 o 
  -5  11   7       69.56       -0.01    141.49 o 
  -3  11   7     1933.40     2069.48    181.44 o 
  -1  11   7     1157.36     1176.20    270.10 o 
   1  11   7     7542.90     7900.94    237.95 o 
   3  11   7      265.21      261.10    138.53 o 
   5  11   7       62.34       -0.92    157.40 o 
   7  11   7     3639.67     3800.98    197.19 o 
 -30   0   8     2587.16     2660.98    289.32 o 
 -28   0   8     5354.54     5057.53    314.43 o 
 -26   0   8    16832.52    16956.71    514.86 o 
 -24   0   8     2145.22     2327.54    199.77 o 
 -22   0   8     3953.78     3614.07    169.44 o 
 -20   0   8     2215.58     2320.34    142.82 o 
 -18   0   8    46990.41    47475.40    752.95 o 
 -16   0   8       58.12       29.19     87.48 o 
 -14   0   8     8774.93     7803.47    185.39 o 
 -12   0   8     8671.23     9873.75    205.77 o 
 -10   0   8    36788.84    38259.44    593.70 o 
  -8   0   8     6530.40     7282.42    160.66 o 
  -6   0   8     1375.75     1065.86     66.14 o 
  -4   0   8    69865.91    71104.88   1058.84 o 
  -2   0   8    47880.98    48091.97    717.82 o 
   0   0   8     4969.99     4485.24    109.75 o 
   2   0   8     2963.09     2760.57     93.14 o 
   4   0   8      544.50      989.28     69.24 o 
   6   0   8    32817.71    31724.63    571.31 o 
   8   0   8    23220.69    22496.71    383.04 o 
  10   0   8    35204.29    37851.03    602.05 o 
  12   0   8    41735.24    42721.64    679.02 o 
  14   0   8       60.35      190.07    104.76 o 
  16   0   8     8490.69     8549.48    228.46 o 
  18   0   8     1887.64     2116.56    224.43 o 
  20   0   8    22603.06    23746.82    653.97 o 
  22   0   8      202.43      586.86    203.32 o 
  24   0   8      800.36      920.62    238.65 o 
  26   0   8     8945.59    10276.38    435.53 o 
  28   0   8      171.42     -217.10    231.10 o 
 -31   1   8      114.31      136.88    377.98 o 
 -29   1   8     3990.80     4164.51    218.73 o 
 -27   1   8     3159.24     3071.03    182.70 o 
 -25   1   8       54.39      216.25    128.43 o 
 -23   1   8       34.73        8.17     99.44 o 
 -21   1   8     5805.67     6016.77    140.86 o 
 -19   1   8     3306.10     3592.18    111.07 o 
 -17   1   8     2578.96     2532.46     86.09 o 
 -15   1   8     6999.96     6821.25    121.26 o 
 -13   1   8     7140.18     7192.00    121.37 o 
 -11   1   8     7832.54     8319.90    129.01 o 
  -9   1   8      330.95      265.58     52.31 o 
  -7   1   8     6623.53     5968.63    106.21 o 
  -5   1   8      217.02       70.78     65.11 o 
  -3   1   8      207.43      110.01     45.00 o 
  -1   1   8        2.17       94.98     39.09 o 
   1   1   8     3343.48     2979.07    113.22 o 
   3   1   8      118.66      231.14     86.77 o 
   5   1   8      118.61      181.55     43.73 o 
   7   1   8     8069.36     8386.81    128.69 o 
   9   1   8     2677.04     2399.36     76.76 o 
  11   1   8      135.94       45.03     52.45 o 
  13   1   8     3616.56     4058.69    102.18 o 
  15   1   8      951.61      854.88    113.81 o 
  17   1   8    15305.25    15048.71    265.28 o 
  19   1   8    13219.20    13410.68    361.87 o 
  21   1   8     1741.61     1508.20    154.67 o 
  23   1   8     1637.85     1578.97    150.83 o 
  25   1   8      166.43       44.21    160.51 o 
  27   1   8      796.44      897.75    160.91 o 
 -32   2   8      526.65      537.53    253.10 o 
 -30   2   8      135.80      350.60    174.48 o 
 -28   2   8     1137.18     1475.98    170.55 o 
 -26   2   8      699.23      803.48    126.07 o 
 -24   2   8     6603.55     6807.31    176.43 o 
 -22   2   8     5309.03     5165.18    220.32 o 
 -20   2   8       57.46      131.42     93.62 o 
 -18   2   8     3231.24     3174.52     98.19 o 
 -16   2   8      697.92      733.89    120.08 o 
 -14   2   8      790.68      590.68     60.19 o 
 -12   2   8     1912.80     2146.87     70.52 o 
 -10   2   8    39387.49    40589.86    442.59 o 
  -8   2   8      302.21      231.39     62.14 o 
  -6   2   8    84887.34    87767.72    899.53 o 
  -4   2   8    23368.33    22567.75    229.55 o 
  -2   2   8     8591.15     9886.01    126.05 o 
   0   2   8      217.56      141.39     70.79 o 
   2   2   8     2391.80     1869.07     45.22 o 
   4   2   8     1856.55     1484.11     44.74 o 
   6   2   8      256.72      321.67     69.57 o 
   8   2   8      108.87       77.65     46.88 o 
  10   2   8     4727.34     5134.96    103.23 o 
  12   2   8     3067.20     3133.58     95.94 o 
  14   2   8     1942.72     1957.75     82.08 o 
  16   2   8     4533.29     4439.11    139.27 o 
  18   2   8     4153.00     4408.45    150.81 o 
  20   2   8     9670.66     9791.95    266.23 o 
  22   2   8     2111.00     1815.06    151.13 o 
  24   2   8      970.75      914.86    152.02 o 
  26   2   8       69.85      174.35    176.19 o 
 -31   3   8     1088.47     1223.72    228.66 o 
 -29   3   8     6291.45     5943.23    382.98 o 
 -27   3   8      616.24      599.49    132.67 o 
 -25   3   8     8772.29     9082.34    211.59 o 
 -23   3   8      253.05      177.25     99.60 o 
 -21   3   8    25434.89    25177.58    370.75 o 
 -19   3   8       32.87        1.52     70.38 o 
 -17   3   8    12104.87    11730.38    175.09 o 
 -15   3   8    15688.62    15653.60    209.08 o 
 -13   3   8    23944.12    24104.67    288.39 o 
 -11   3   8      112.20      362.57     94.94 o 
  -9   3   8     7443.67     7686.61    143.85 o 
  -7   3   8    10563.88     9635.72    212.52 o 
  -5   3   8     1875.47     1489.78     48.07 o 
  -3   3   8     9915.99     8792.96    107.41 o 
  -1   3   8    33009.79    34707.37    378.78 o 
   1   3   8    21134.24    19893.88    188.36 o 
   3   3   8      559.73      537.94     36.14 o 
   5   3   8    42249.62    42629.79    412.96 o 
   7   3   8    16528.03    16637.17    187.85 o 
   9   3   8    25647.07    25391.16    269.46 o 
  11   3   8     4517.76     4292.54     99.14 o 
  13   3   8       86.62      229.61     69.99 o 
  15   3   8    15271.22    14319.45    248.51 o 
  17   3   8     6806.07     7167.08    179.29 o 
  19   3   8    14073.28    14759.80    333.55 o 
  21   3   8     1221.73     1477.67    262.76 o 
  23   3   8    16120.04    17056.65    394.15 o 
  25   3   8       77.68     -109.25    143.96 o 
  27   3   8      618.71      678.22    183.87 o 
 -30   4   8       11.95     -136.66    256.43 o 
 -28   4   8       24.95      -38.35    286.54 o 
 -26   4   8     2127.64     2330.96    145.65 o 
 -24   4   8      376.11      368.50    109.31 o 
 -22   4   8     4586.60     4329.07    144.13 o 
 -20   4   8     2221.99     2136.95    151.59 o 
 -18   4   8     4410.81     4314.59    119.45 o 
 -16   4   8     6285.66     6484.73    119.67 o 
 -14   4   8     1592.64     1520.43     67.79 o 
 -12   4   8     2721.61     2898.84     75.93 o 
 -10   4   8     1581.56     1462.17     54.17 o 
  -8   4   8       47.45       -9.62     31.30 o 
  -6   4   8     1404.24     1126.64     39.53 o 
  -4   4   8    11184.97    11285.59    131.08 o 
  -2   4   8     1990.28     1723.33     49.21 o 
   0   4   8       30.44      -35.25     35.25 o 
   2   4   8     1551.81     1483.00     42.03 o 
   4   4   8    26282.55    25770.19    294.63 o 
   6   4   8       21.58      -44.03     44.03 o 
   8   4   8     5584.51     5576.99     95.45 o 
  10   4   8     1856.07     1934.68     68.91 o 
  12   4   8     6675.90     6565.34    115.97 o 
  14   4   8     7619.50     7348.33    167.65 o 
  16   4   8     2862.00     3157.71    131.51 o 
  18   4   8     8326.45     8109.91    192.09 o 
  20   4   8     1589.40     1598.73    159.07 o 
  22   4   8      518.75      699.87    162.66 o 
  24   4   8      815.59      713.21    155.87 o 
  26   4   8       52.55     -190.67    190.67 o 
 -29   5   8     1098.57     1401.93    295.76 o 
 -27   5   8     1114.35     1044.62    200.55 o 
 -25   5   8     2121.85     2057.59    166.71 o 
 -23   5   8       36.34      -63.77     93.57 o 
 -21   5   8     9216.78     9407.87    196.16 o 
 -19   5   8     3657.11     3661.47    119.17 o 
 -17   5   8      849.91      739.59    108.09 o 
 -15   5   8      497.88      593.05     92.31 o 
 -13   5   8     1098.23     1102.04     56.78 o 
 -11   5   8      106.05      -18.46     58.78 o 
  -9   5   8     4631.89     4624.87     77.97 o 
  -7   5   8     9023.29     8791.39    112.74 o 
  -5   5   8      220.79      250.11     42.25 o 
  -3   5   8     6814.62     6700.81     96.31 o 
  -1   5   8      294.37      304.37     37.75 o 
   1   5   8      634.18      516.70     33.38 o 
   3   5   8      681.49      609.35     40.40 o 
   5   5   8     6275.57     6157.54    103.47 o 
   7   5   8      722.86      656.79     52.23 o 
   9   5   8      210.29      148.46     72.87 o 
  11   5   8      269.41      208.79     97.79 o 
  13   5   8     1352.78     1402.76     90.00 o 
  15   5   8      196.92      196.49     98.26 o 
  17   5   8     6862.83     6627.08    147.77 o 
  19   5   8     2052.56     1822.41    155.26 o 
  21   5   8       13.17     -153.75    153.75 o 
  23   5   8     2881.01     3131.58    381.76 o 
  25   5   8        2.49      195.41    156.10 o 
 -28   6   8     6846.28     7178.75    389.54 o 
 -26   6   8     6866.15     7053.65    372.87 o 
 -24   6   8      125.32      342.65    229.77 o 
 -22   6   8    11166.46    10913.70    538.64 o 
 -20   6   8      700.73      661.15     91.37 o 
 -18   6   8    12077.94    12219.40    206.96 o 
 -16   6   8     3999.07     4017.21    103.22 o 
 -14   6   8     6243.53     6207.67    111.71 o 
 -12   6   8     3237.54     3429.52     73.37 o 
 -10   6   8    10780.51    10996.55    158.42 o 
  -8   6   8     2268.33     2170.08     80.73 o 
  -6   6   8     3558.40     3501.49    112.77 o 
  -4   6   8      599.54      535.75    135.33 o 
  -2   6   8    27475.16    28182.10    386.64 o 
   0   6   8     8480.19     8279.86     98.96 o 
   2   6   8      493.95      506.79     50.86 o 
   4   6   8     9631.88     9266.94    121.93 o 
   6   6   8     1285.55     1234.72     61.26 o 
   8   6   8     4548.88     4566.16     98.91 o 
  10   6   8     1531.31     1554.64     68.78 o 
  12   6   8    10534.69    10832.63    180.14 o 
  14   6   8      680.54      648.00     90.13 o 
  16   6   8     2839.96     3231.30    211.10 o 
  18   6   8     6838.04     6495.14    184.97 o 
  20   6   8     2402.14     2340.45    166.79 o 
  22   6   8       69.55      -59.84    162.24 o 
 -25   7   8     7056.74     7381.19    383.98 o 
 -23   7   8      570.67      362.20    170.66 o 
 -21   7   8     2954.74     3059.85    269.32 o 
 -19   7   8     1971.61     1932.35    230.66 o 
 -17   7   8      336.05      370.18     72.50 o 
 -15   7   8      927.59     1139.77    147.34 o 
 -13   7   8    16104.96    15947.96    286.90 o 
 -11   7   8       91.22      117.06    131.44 o 
  -9   7   8     3586.93     3504.99    152.45 o 
  -7   7   8       61.05      205.12    102.26 o 
  -5   7   8     4635.23     4657.27    206.32 o 
  -3   7   8      238.90      306.21    150.88 o 
  -1   7   8    29455.08    29518.27    355.92 o 
   1   7   8    15875.83    16223.42    225.44 o 
   3   7   8     5556.37     5480.22    102.13 o 
   5   7   8    12906.08    12446.65    204.67 o 
   7   7   8       25.38       28.54     48.80 o 
   9   7   8    15613.96    15530.75    221.71 o 
  11   7   8      116.69      -68.04     68.04 o 
  13   7   8       11.54       93.86    112.51 o 
  15   7   8     2837.99     3031.07    133.33 o 
  17   7   8       43.21        1.27    140.10 o 
  19   7   8     1728.22     1745.47    277.21 o 
  21   7   8      300.01      558.64    238.21 o 
 -24   8   8      793.45      748.63    204.43 o 
 -22   8   8     1869.41     1843.69    264.65 o 
 -20   8   8        2.09       59.77    233.54 o 
 -18   8   8     4617.75     4464.00    248.43 o 
 -16   8   8     1218.28      693.58    302.76 o 
 -14   8   8     1096.25      817.07    192.43 o 
 -12   8   8     3028.73     3099.62    223.77 o 
 -10   8   8      600.75      727.74    161.99 o 
  -8   8   8     1166.83     1172.14    124.93 o 
  -6   8   8       66.00      105.96     82.01 o 
  -4   8   8     2774.16     2813.62    176.83 o 
  -2   8   8     1335.25     1480.59    114.55 o 
   0   8   8     3177.17     3215.33    103.30 o 
   2   8   8     2684.77     2528.52     99.23 o 
   4   8   8     2560.80     2388.19     59.14 o 
   6   8   8      974.71      964.64     62.38 o 
   8   8   8     6640.59     6684.57    111.94 o 
  10   8   8      609.84      581.31     88.23 o 
  12   8   8     1646.96     1604.63    122.50 o 
  14   8   8      527.42      340.82    167.66 o 
  16   8   8     1403.55     1420.68    144.92 o 
  18   8   8      188.91       33.78    189.77 o 
 -21   9   8     4143.60     4609.10    295.54 o 
 -19   9   8     2037.92     2401.44    268.43 o 
 -17   9   8     5623.33     5743.27    305.98 o 
 -15   9   8     1546.43     1114.39    216.21 o 
 -13   9   8     8488.99     8625.35    331.09 o 
 -11   9   8     2004.05     1687.25    192.66 o 
  -9   9   8       64.09      192.01    129.02 o 
  -7   9   8      402.68      386.23    119.37 o 
  -5   9   8      676.70      742.43    102.95 o 
  -3   9   8     6763.62     6587.53    161.45 o 
  -1   9   8      954.30      881.44     99.23 o 
   1   9   8    30241.75    31479.10    391.28 o 
   3   9   8     6406.55     6753.42    218.36 o 
   5   9   8     5286.46     5285.58    150.83 o 
   7   9   8      491.18      306.96    345.43 o 
   9   9   8    14923.32    14623.46    247.53 o 
  11   9   8     2213.37     2173.00    154.88 o 
  13   9   8     1421.11     1487.48    177.77 o 
  15   9   8     4819.89     4993.75    259.99 o 
 -16  10   8       83.62      -57.77    213.77 o 
 -14  10   8     4284.71     4894.20    281.99 o 
 -12  10   8      893.62      967.51    205.77 o 
 -10  10   8     6481.68     6456.35    287.32 o 
  -8  10   8     4149.97     3616.26    179.06 o 
  -6  10   8       24.60      -62.44    155.10 o 
  -4  10   8      257.69      123.18    126.89 o 
  -2  10   8    25008.84    24141.93    455.42 o 
   0  10   8      114.59      250.70    139.91 o 
   2  10   8     3641.45     3657.04    179.51 o 
   4  10   8      910.67     1233.66    149.94 o 
   6  10   8       83.13      190.97    159.10 o 
   8  10   8      283.83      264.43    151.00 o 
  10  10   8      194.74       18.74    153.99 o 
  12  10   8     1475.46     1583.88    216.90 o 
 -11  11   8     1449.90     1334.34    165.88 o 
  -9  11   8       22.73     -142.75    142.75 o 
  -7  11   8      733.56      713.93    221.54 o 
  -5  11   8     1020.61      781.51    199.55 o 
  -3  11   8      393.52      481.98    174.88 o 
  -1  11   8      134.04     -100.22    181.77 o 
   1  11   8      253.93      149.19    151.61 o 
   3  11   8     2487.68     2081.46    256.43 o 
   5  11   8      922.51     1293.36    180.42 o 
   7  11   8     1112.21     1114.31    174.11 o 
 -31   1   9      600.26      -62.66    201.10 o 
 -29   1   9     4218.69     4025.21    204.14 o 
 -27   1   9     5573.67     5342.71    207.96 o 
 -25   1   9     3745.07     3674.17    167.26 o 
 -23   1   9     1325.12     1138.67    106.97 o 
 -21   1   9    11140.48    10941.50    185.18 o 
 -19   1   9      273.91      208.57     81.40 o 
 -17   1   9     4324.79     4329.94    107.30 o 
 -15   1   9     4138.20     4222.55     98.88 o 
 -13   1   9     2778.16     2396.65     73.73 o 
 -11   1   9    11389.11    10910.79    156.41 o 
  -9   1   9     3737.63     4115.45     88.33 o 
  -7   1   9    51895.64    55635.09    590.32 o 
  -5   1   9    40307.36    41626.18    449.51 o 
  -3   1   9    21207.93    20694.17    214.15 o 
  -1   1   9     1168.01     1214.63     53.10 o 
   1   1   9     3876.68     3604.77     76.72 o 
   3   1   9      688.38     1180.88     56.71 o 
   5   1   9    18291.73    17427.76    206.66 o 
   7   1   9     8066.38     7722.96    126.72 o 
   9   1   9    33864.50    34074.36    391.77 o 
  11   1   9     6046.23     5724.53    113.85 o 
  13   1   9     1022.14      983.04     76.21 o 
  15   1   9      126.39      118.26     72.40 o 
  17   1   9    14987.09    14849.19    325.95 o 
  19   1   9     9040.89     8692.04    257.88 o 
  21   1   9      105.21      -36.05    170.99 o 
  23   1   9     8410.40     8833.03    279.60 o 
  25   1   9       57.21      272.06    322.98 o 
  27   1   9     1869.99     2189.28    226.64 o 
 -32   2   9     7265.33     7305.19    369.54 o 
 -30   2   9      819.14      855.84    177.10 o 
 -28   2   9     9900.16    10482.45    296.95 o 
 -26   2   9     7109.89     7320.29    195.43 o 
 -24   2   9      573.65      520.81    130.69 o 
 -22   2   9     1028.54     1118.41    108.15 o 
 -20   2   9      117.99      138.47     75.99 o 
 -18   2   9     5430.80     5363.68    121.34 o 
 -16   2   9     3739.94     3717.11    100.57 o 
 -14   2   9    10265.06     9525.04    148.59 o 
 -12   2   9     1092.36     1291.30     65.28 o 
 -10   2   9    36005.14    35615.13    398.08 o 
  -8   2   9     9354.94     9349.07    135.52 o 
  -6   2   9    11740.74    11237.74    154.23 o 
  -4   2   9     2499.89     2038.96     49.88 o 
  -2   2   9     4655.23     4180.11     81.04 o 
   0   2   9     2685.72     2285.05     49.68 o 
   2   2   9     2055.58     2560.23     51.67 o 
   4   2   9    20865.39    19765.30    239.25 o 
   6   2   9     5398.86     5498.32     98.43 o 
   8   2   9    28379.68    28867.51    338.47 o 
  10   2   9      150.73       20.62     74.03 o 
  12   2   9    18537.61    18628.80    249.98 o 
  14   2   9     4947.54     5236.92    145.57 o 
  16   2   9    15576.92    15814.90    273.68 o 
  18   2   9     7132.41     7050.95    220.75 o 
  20   2   9     8526.79     8211.72    245.76 o 
  22   2   9      524.10      340.93    159.04 o 
  24   2   9      545.63      322.94    214.32 o 
  26   2   9     2368.38     2547.08    196.26 o 
 -31   3   9     1302.60      675.30    274.21 o 
 -29   3   9      622.30     1357.93    239.77 o 
 -27   3   9       38.97      -40.70    118.67 o 
 -25   3   9      108.03       61.29    110.66 o 
 -23   3   9      967.69      942.17    138.22 o 
 -21   3   9      464.68      277.11     98.52 o 
 -19   3   9     3144.18     3051.03    103.63 o 
 -17   3   9        5.25      -76.33     76.33 o 
 -15   3   9        2.35      -60.65     60.65 o 
 -13   3   9        2.02      -37.78     67.63 o 
 -11   3   9     4244.00     4290.56     91.52 o 
  -9   3   9     1507.51     1533.60     60.64 o 
  -7   3   9     6295.63     6293.78    106.80 o 
  -5   3   9      193.08      161.33     48.42 o 
  -3   3   9     6083.44     6188.94     88.34 o 
  -1   3   9    13439.44    14029.81    158.28 o 
   1   3   9       19.52      -15.65     27.28 o 
   3   3   9      635.72      549.24     38.90 o 
   5   3   9      107.83       74.29     77.97 o 
   7   3   9        8.94       -9.33     47.76 o 
   9   3   9     1171.38     1022.22     59.30 o 
  11   3   9     1109.68     1176.49     75.38 o 
  13   3   9     1822.41     1997.76     86.28 o 
  15   3   9     2471.25     2519.94    126.99 o 
  17   3   9     3249.35     2991.60    163.56 o 
  19   3   9      133.80     -121.52    165.33 o 
  21   3   9      503.68      303.61    153.71 o 
  23   3   9       55.07     -141.06    141.06 o 
  25   3   9       50.10      105.25    339.54 o 
 -30   4   9     4505.82     4205.79    304.21 o 
 -28   4   9     6033.41     5950.28    224.77 o 
 -26   4   9      941.66     1059.30    156.67 o 
 -24   4   9     9889.68     9585.13    214.45 o 
 -22   4   9     1528.50     1629.86    115.02 o 
 -20   4   9     4013.46     4119.37    214.75 o 
 -18   4   9    13968.93    14118.92    235.34 o 
 -16   4   9      310.65      369.05     82.81 o 
 -14   4   9    15338.25    16095.16    214.96 o 
 -12   4   9     1556.84     1329.17     60.69 o 
 -10   4   9    12190.29    12309.08    168.03 o 
  -8   4   9     5147.97     5513.54     86.12 o 
  -6   4   9     1327.24     1589.38     48.36 o 
  -4   4   9     1551.84     1232.69     65.97 o 
  -2   4   9     2924.09     2526.71     55.28 o 
   0   4   9    31701.00    32379.52    294.27 o 
   2   4   9     2083.04     1856.68     51.72 o 
   4   4   9    44439.29    45029.71    437.40 o 
   6   4   9      842.59      851.04     60.13 o 
   8   4   9    13784.80    13403.83    166.65 o 
  10   4   9      110.63       54.44     58.50 o 
  12   4   9    11194.20    11199.92    157.93 o 
  14   4   9        0.03       -9.02     72.94 o 
  16   4   9     7397.03     7381.89    183.14 o 
  18   4   9      639.58      400.73    141.32 o 
  20   4   9    10836.71    10598.57    294.45 o 
  22   4   9      364.98       42.14    229.77 o 
  24   4   9      499.45      214.56    247.77 o 
 -29   5   9     8270.94     7936.94    403.98 o 
 -27   5   9       97.67        0.39    223.32 o 
 -25   5   9     6350.28     6551.20    230.24 o 
 -23   5   9      725.35      638.25    230.20 o 
 -21   5   9     1930.89     1848.04    118.49 o 
 -19   5   9     5206.20     5436.77    135.54 o 
 -17   5   9     7931.14     7765.78    154.37 o 
 -15   5   9    20268.12    20046.76    331.07 o 
 -13   5   9    12848.31    12667.90    191.03 o 
 -11   5   9     2469.29     2450.69     64.15 o 
  -9   5   9    11674.82    11759.55    144.51 o 
  -7   5   9    29392.25    27926.62    285.83 o 
  -5   5   9       61.19       32.42     73.89 o 
  -3   5   9     3480.44     3547.81     81.62 o 
  -1   5   9      642.90      713.46     37.25 o 
   1   5   9     9888.63     9515.03    126.12 o 
   3   5   9       27.55        4.19     41.06 o 
   5   5   9      611.49      591.86     50.10 o 
   7   5   9    12075.58    12167.34    173.80 o 
   9   5   9     3361.83     3204.30     82.59 o 
  11   5   9     8627.08     8994.14    139.09 o 
  13   5   9     4922.78     4976.02    123.42 o 
  15   5   9     9799.74     9629.30    177.77 o 
  17   5   9     5636.92     5466.75    176.82 o 
  19   5   9     1171.03     1168.26    140.46 o 
  21   5   9       31.99      -10.26    249.21 o 
  23   5   9     4737.68     4362.30    215.36 o 
 -26   6   9      138.15      176.44    257.10 o 
 -24   6   9        1.52       -6.89    203.55 o 
 -22   6   9     2287.09     2260.20    224.66 o 
 -20   6   9      348.83      273.06     90.18 o 
 -18   6   9        0.65       31.79     94.69 o 
 -16   6   9     2249.22     2243.19     88.44 o 
 -14   6   9     1774.12     1618.23     67.81 o 
 -12   6   9      526.53      570.10     96.93 o 
 -10   6   9      305.08      348.84     39.17 o 
  -8   6   9      628.70      632.42     73.06 o 
  -6   6   9      227.14      239.76     36.82 o 
  -4   6   9       26.32        1.10     28.69 o 
  -2   6   9     1174.09     1151.23     40.21 o 
   0   6   9     1373.64     1394.91     57.39 o 
   2   6   9      189.24      183.51     36.97 o 
   4   6   9     5852.12     5793.08     95.80 o 
   6   6   9     1188.31     1385.53     59.90 o 
   8   6   9     4349.24     4514.76    102.54 o 
  10   6   9      828.04      963.27     67.67 o 
  12   6   9      582.37      482.74    103.57 o 
  14   6   9      152.01      172.51     92.50 o 
  16   6   9       79.40      -60.28    116.99 o 
  18   6   9       52.99      -12.69    373.20 o 
  20   6   9     1141.21      875.78    167.70 o 
  22   6   9       35.36       87.55    215.43 o 
 -23   7   9       28.59      168.21    232.43 o 
 -21   7   9    16725.79    16268.08    503.75 o 
 -19   7   9      993.65      778.85    222.21 o 
 -17   7   9     6190.13     6477.74    161.41 o 
 -15   7   9     5370.37     5378.71    114.00 o 
 -13   7   9     9371.35     9324.48    197.56 o 
 -11   7   9     7182.82     6964.74    208.65 o 
  -9   7   9     1552.69     1536.65    133.62 o 
  -7   7   9     1071.59     1319.52    108.72 o 
  -5   7   9     4528.51     4478.34    173.34 o 
  -3   7   9      346.58      683.73    146.77 o 
  -1   7   9     2354.59     2313.14    100.73 o 
   1   7   9     5031.17     4724.71     72.83 o 
   3   7   9     4355.25     4477.35     81.16 o 
   5   7   9    10270.92    10660.58    144.07 o 
   7   7   9    31188.74    30599.00    322.22 o 
   9   7   9     2440.92     2419.37    109.05 o 
  11   7   9     9101.43     9147.15    352.74 o 
  13   7   9     5424.09     5582.23    156.27 o 
  15   7   9     6294.18     6510.54    174.09 o 
  17   7   9     2538.53     2701.11    169.29 o 
  19   7   9      595.54      803.37    186.32 o 
  21   7   9      610.37      756.62    327.32 o 
 -22   8   9     3111.33     3123.40    296.65 o 
 -20   8   9     2460.95     2683.87    277.32 o 
 -18   8   9     4579.95     5167.97    292.21 o 
 -14   8   9     5973.90     6173.47    293.99 o 
 -10   8   9    13464.43    13366.90    309.98 o 
  -8   8   9      732.53      706.52    125.55 o 
  -6   8   9      347.53      628.37     99.32 o 
  -4   8   9       30.73      171.79     97.41 o 
  -2   8   9     1207.23     1132.86    104.51 o 
   0   8   9    12967.75    12887.31    210.40 o 
   2   8   9      275.88      561.75    144.44 o 
   4   8   9    26127.47    25801.77    464.94 o 
   6   8   9     6128.39     6121.32    142.93 o 
   8   8   9    14190.87    14518.37    186.32 o 
  10   8   9     2292.42     2235.78    107.24 o 
  12   8   9     8443.59     8822.93    224.28 o 
  14   8   9      146.26      -46.52    251.54 o 
  16   8   9     5552.26     5611.19    205.00 o 
  18   8   9     3774.14     3744.48    271.54 o 
 -19   9   9     1356.88     1111.94    238.43 o 
 -17   9   9        2.83        3.11    215.54 o 
 -15   9   9      563.88      152.88    199.55 o 
 -13   9   9       57.84      188.66    163.55 o 
 -11   9   9     1835.72     1744.80    199.99 o 
  -9   9   9       64.82      -14.04    131.98 o 
  -7   9   9     1230.28     1236.76    118.11 o 
  -5   9   9     4821.26     4629.44    150.96 o 
  -3   9   9     4290.84     4344.69    185.88 o 
  -1   9   9     3438.19     3396.55    146.30 o 
   1   9   9      322.91      283.29    108.78 o 
   3   9   9     1274.76     1430.76    120.07 o 
   5   9   9     1144.79     1256.32    305.65 o 
   7   9   9       13.82        9.43     73.01 o 
   9   9   9       37.50      -84.10     84.10 o 
  11   9   9        7.88       91.80    107.86 o 
  13   9   9     1777.46     1511.04    183.99 o 
  15   9   9       67.27      120.66    182.66 o 
 -16  10   9      171.05      280.65    215.77 o 
 -14  10   9     1793.31     1524.15    229.77 o 
 -12  10   9      232.57      571.75    197.77 o 
 -10  10   9     5553.82     5609.53    211.43 o 
  -8  10   9       48.51       67.54    139.60 o 
  -6  10   9     1399.65     1552.04    147.71 o 
  -4  10   9       37.37      207.26    139.40 o 
  -2  10   9     2023.76     2040.60    157.42 o 
   0  10   9      859.81      996.76    147.69 o 
   2  10   9     1014.02     1059.99    154.14 o 
   4  10   9      193.66      -61.53    144.50 o 
   6  10   9      462.55      585.62    155.96 o 
   8  10   9     4685.91     5120.03    307.87 o 
  10  10   9       11.75      -61.92    103.36 o 
  -9  11   9      975.10     1204.06    181.65 o 
  -7  11   9     2486.48     3026.97    194.99 o 
  -5  11   9      462.46      216.28    155.79 o 
  -3  11   9     3811.83     3937.43    206.33 o 
  -1  11   9        8.25      329.48    162.37 o 
   1  11   9     2047.83     2166.56    227.10 o 
   3  11   9       33.10      302.36    158.02 o 
 -28   0  10     4082.71     4353.56    260.43 o 
 -26   0  10      614.52      978.17    217.54 o 
 -24   0  10     1769.30     1913.02    215.10 o 
 -22   0  10    14780.83    14633.84    326.00 o 
 -20   0  10      222.66      154.72    119.09 o 
 -18   0  10    23547.88    24912.02    449.88 o 
 -16   0  10     6896.83     7051.35    186.01 o 
 -14   0  10     7915.09     7402.96    246.88 o 
 -12   0  10      279.71      339.79     85.31 o 
 -10   0  10     9352.57    10186.90    377.43 o 
  -8   0  10     6582.29     6618.79    163.96 o 
  -6   0  10    70424.04    70980.90   1051.25 o 
  -4   0  10     7989.39     8267.49    180.76 o 
  -2   0  10    53850.45    55077.09    827.71 o 
   0   0  10    26084.28    26000.85    501.75 o 
   2   0  10     7090.99     6241.29    150.80 o 
   4   0  10      178.25       62.34     76.99 o 
   6   0  10     1309.00     1223.45     97.00 o 
   8   0  10      438.81      634.90     82.34 o 
  10   0  10    12445.51    13099.34    269.82 o 
  12   0  10    14161.62    13713.61    327.32 o 
  14   0  10     6256.77     5792.54    200.66 o 
  16   0  10    21712.26    22320.67    615.52 o 
  18   0  10      626.90      743.52    194.21 o 
  20   0  10     3393.64     3407.83    285.32 o 
  22   0  10     3709.07     3941.80    308.65 o 
  24   0  10     1981.68     1903.91    281.76 o 
  26   0  10     4503.44     4550.88    360.65 o 
 -27   1  10      181.35      274.21    146.88 o 
 -25   1  10     3199.23     3271.03    283.42 o 
 -23   1  10      664.97      687.50    109.67 o 
 -21   1  10       73.54       24.25     79.45 o 
 -19   1  10     6501.62     6554.49    139.29 o 
 -17   1  10     7642.40     7540.55    141.79 o 
 -15   1  10       93.75       37.46     69.89 o 
 -13   1  10     1306.70     1168.43     63.59 o 
 -11   1  10      981.51      811.56     64.13 o 
  -9   1  10       60.30       45.26     52.28 o 
  -7   1  10     5636.03     5655.24    105.22 o 
  -5   1  10     4510.46     4792.80     91.62 o 
  -3   1  10     3541.15     3215.51     69.41 o 
  -1   1  10       61.11       95.20     61.78 o 
   1   1  10     5369.01     6284.47    108.44 o 
   3   1  10     3533.92     3420.91     80.78 o 
   5   1  10      210.85      177.55     90.79 o 
   7   1  10     3049.35     2981.78    105.69 o 
   9   1  10     4164.04     3927.76    131.08 o 
  11   1  10     9671.85     9505.96    159.66 o 
  13   1  10     9115.80     8736.90    161.02 o 
  15   1  10      878.28      849.39    134.96 o 
  17   1  10     6991.87     6882.47    226.26 o 
  19   1  10      131.31      -29.37    149.18 o 
  21   1  10     4594.79     4539.54    207.70 o 
  23   1  10     4600.82     5160.53    245.15 o 
  25   1  10       29.55      307.26    335.21 o 
 -28   2  10     2369.69     2087.90    245.32 o 
 -26   2  10      309.91      400.24    121.11 o 
 -24   2  10      420.73      369.25    182.55 o 
 -22   2  10      258.73       -0.91    131.10 o 
 -20   2  10      367.20      514.00    133.98 o 
 -18   2  10     3348.21     3244.98    101.24 o 
 -16   2  10     1224.53     1212.07     78.58 o 
 -14   2  10     3702.92     3600.60     96.60 o 
 -12   2  10     1289.04     1382.07     65.60 o 
 -10   2  10    44974.39    46104.83    620.94 o 
  -8   2  10    17370.03    17726.12    224.35 o 
  -6   2  10     4907.28     4896.53     95.58 o 
  -4   2  10     3451.94     3695.62     66.16 o 
  -2   2  10    27173.56    28821.55    328.58 o 
   0   2  10     5534.54     5513.63     88.80 o 
   2   2  10     1167.00      986.68     57.01 o 
   4   2  10      252.19      266.25     52.73 o 
   6   2  10     1678.45     1664.17     55.12 o 
   8   2  10     6038.47     5957.98     97.96 o 
  10   2  10      209.33      165.58     67.67 o 
  12   2  10    12365.26    12352.82    193.31 o 
  14   2  10     8598.93     8827.07    184.38 o 
  16   2  10      213.51       23.03    100.47 o 
  18   2  10     1608.35     1312.43    160.03 o 
  20   2  10      710.31      402.11    202.88 o 
  22   2  10       56.20     -104.69    164.27 o 
  24   2  10     1050.81     1034.20    146.43 o 
  26   2  10     1147.29      786.52    183.05 o 
 -31   3  10     3747.78     3487.16    292.87 o 
 -29   3  10     4421.83     4244.40    293.32 o 
 -27   3  10     1408.31     1734.36    213.54 o 
 -25   3  10     5573.84     6233.21    482.09 o 
 -23   3  10     4205.92     4084.34    148.62 o 
 -21   3  10     8966.01     9171.27    190.78 o 
 -19   3  10     3760.84     3767.90    137.31 o 
 -17   3  10    10941.46    11251.06    175.45 o 
 -15   3  10     2488.42     2555.92    131.47 o 
 -13   3  10     3513.76     3195.60     87.94 o 
 -11   3  10    11402.59    11464.21    165.32 o 
  -9   3  10    27333.54    27838.87    324.14 o 
  -7   3  10    56398.71    57230.05    563.26 o 
  -5   3  10    12146.15    12183.25    145.76 o 
  -3   3  10    18945.13    18352.54    225.06 o 
  -1   3  10      266.76      385.19     39.14 o 
   1   3  10    16948.38    15782.14    201.08 o 
   3   3  10     4689.31     4764.92     81.30 o 
   5   3  10    26318.35    25753.99    305.37 o 
   7   3  10     3838.70     3777.56     78.61 o 
   9   3  10    20494.23    20629.19    233.63 o 
  11   3  10    14048.51    14177.66    181.47 o 
  13   3  10     6537.02     6774.80    169.44 o 
  15   3  10     3898.00     4210.41    150.17 o 
  17   3  10    10905.51    10844.42    274.07 o 
  19   3  10    13407.18    14038.70    571.64 o 
  21   3  10      953.93     1274.48    214.21 o 
  23   3  10     2705.55     2760.93    211.00 o 
  25   3  10      620.35      497.58    305.65 o 
 -28   4  10     5870.11     6279.47    331.98 o 
 -26   4  10    15128.85    14851.06    346.42 o 
 -24   4  10       26.83      -88.00    107.64 o 
 -22   4  10      143.86      -78.83    117.27 o 
 -20   4  10     6728.24     6809.49    165.28 o 
 -18   4  10     1111.64     1016.65    133.50 o 
 -16   4  10     2927.00     2675.19    185.20 o 
 -14   4  10    11068.72    10983.98    168.02 o 
 -12   4  10       37.82        9.22     51.48 o 
 -10   4  10     7440.93     6914.93    118.87 o 
  -8   4  10        1.92       11.19     39.01 o 
  -6   4  10    26240.03    26664.92    276.06 o 
  -4   4  10     4289.87     4634.22    119.35 o 
  -2   4  10     6255.32     6039.72    128.75 o 
   0   4  10     5489.32     5149.44     84.33 o 
   2   4  10      106.63       38.78     39.21 o 
   4   4  10     1613.59     1356.05     56.52 o 
   6   4  10     3559.74     3293.46     88.20 o 
   8   4  10     8104.17     7993.93    122.08 o 
  10   4  10     1127.92     1384.59     72.32 o 
  12   4  10     2398.07     2508.05     97.42 o 
  14   4  10       81.92      -51.87     75.12 o 
  16   4  10     9573.76     9533.82    208.64 o 
  18   4  10      736.72      854.71    160.66 o 
  20   4  10     5989.37     6331.91    235.79 o 
  22   4  10        2.81      -70.28    181.10 o 
  24   4  10      752.46      721.70    198.25 o 
 -25   5  10       35.53      -57.29    237.65 o 
 -23   5  10      877.05     1048.98    140.07 o 
 -21   5  10      136.08       86.38    112.14 o 
 -19   5  10     1062.69      862.86    202.95 o 
 -17   5  10      105.23      -22.37     74.35 o 
 -15   5  10     6564.24     6175.19    134.58 o 
 -13   5  10      947.73     1082.31     65.18 o 
 -11   5  10     9403.42     9203.22    127.91 o 
  -9   5  10       14.40       25.94     43.77 o 
  -7   5  10     3141.97     3242.83     68.94 o 
  -5   5  10     1496.69     1470.08     52.57 o 
  -3   5  10     2265.25     2329.08     57.71 o 
  -1   5  10     1266.17     1284.80     48.06 o 
   1   5  10     4411.02     4053.73     69.85 o 
   3   5  10      331.54      286.97     45.30 o 
   5   5  10     6111.94     6147.73    101.73 o 
   7   5  10     4326.62     4717.38    172.33 o 
   9   5  10     8413.47     8261.06    131.66 o 
  11   5  10      579.71      634.96     94.22 o 
  13   5  10     1741.56     1786.12    102.17 o 
  15   5  10     2146.52     2233.24    142.86 o 
  17   5  10     1813.48     1552.39    125.63 o 
  19   5  10       96.30      333.54    213.54 o 
  21   5  10      371.54      350.62    182.44 o 
  23   5  10     1425.85     1243.79    199.08 o 
 -24   6  10     3138.17     2747.20    301.76 o 
 -22   6  10     4692.54     4956.64    294.87 o 
 -20   6  10     3597.11     3943.14    162.89 o 
 -18   6  10      771.21      756.91     89.20 o 
 -16   6  10       69.45       77.70     71.85 o 
 -14   6  10     9726.23    10256.57    157.87 o 
 -12   6  10       35.33      -21.33     60.99 o 
 -10   6  10    32835.46    32015.60    364.21 o 
  -8   6  10       94.55      187.93     42.45 o 
  -6   6  10    26292.26    26317.95    614.14 o 
  -4   6  10      909.50      775.90     52.31 o 
  -2   6  10     6431.53     6267.78     93.50 o 
   0   6  10     1385.00     1447.21     46.96 o 
   2   6  10     6770.49     6676.41    135.96 o 
   4   6  10     1277.72     1135.84     57.91 o 
   6   6  10     4403.96     4208.43     88.86 o 
   8   6  10    16506.77    16744.65    226.38 o 
  10   6  10     1195.70     1007.98     98.10 o 
  12   6  10    10585.67    10943.78    185.03 o 
  14   6  10      398.08      291.50     96.93 o 
  16   6  10    18814.96    18671.30    387.27 o 
  18   6  10      188.79      170.22    138.44 o 
  20   6  10     7519.46     7917.07    270.35 o 
 -23   7  10       30.26      100.22    231.77 o 
 -19   7  10       29.11     -204.88    204.88 o 
 -17   7  10     5257.80     5135.54    158.99 o 
 -15   7  10       45.08       37.46     99.01 o 
 -13   7  10      451.64      471.08     71.07 o 
 -11   7  10     3411.87     3369.77     72.77 o 
  -9   7  10       66.74      -92.06    102.45 o 
  -7   7  10      353.54      189.73    122.86 o 
  -5   7  10      186.68      156.44     78.90 o 
  -3   7  10     3713.23     4159.86    131.95 o 
  -1   7  10     1445.38     1260.31     45.14 o 
   1   7  10     7567.29     7533.72    101.45 o 
   3   7  10     3539.68     3564.36     78.12 o 
   5   7  10     7677.57     7629.46    119.16 o 
   7   7  10      232.10      101.08     63.56 o 
   9   7  10    10517.38    10447.64    201.20 o 
  11   7  10      680.77      521.22     95.88 o 
  13   7  10     1290.66     1079.66    114.13 o 
  15   7  10     1895.30     1707.86    232.10 o 
  17   7  10     2003.17     1907.83    176.87 o 
  19   7  10      401.28      433.17    163.40 o 
 -22   8  10      916.92      817.29    277.10 o 
 -20   8  10     3226.79     3022.96    282.43 o 
 -18   8  10      547.05      348.43    213.54 o 
 -16   8  10       42.29       42.00    181.99 o 
 -14   8  10     1032.57      857.07    177.10 o 
 -12   8  10     2814.49     2907.41    203.32 o 
 -10   8  10      900.64     1070.24    143.91 o 
  -8   8  10     4142.67     3793.85    175.71 o 
  -6   8  10     3765.04     3362.96    132.01 o 
  -4   8  10      207.02      292.00    167.33 o 
  -2   8  10     1336.46     1439.71    185.46 o 
   0   8  10       46.19      102.40     88.31 o 
   2   8  10     1208.86     1108.25    106.09 o 
   4   8  10       38.55      -63.70     63.70 o 
   6   8  10       18.99        1.73     57.28 o 
   8   8  10     6037.97     6011.44    115.90 o 
  10   8  10     2596.30     2667.45    115.83 o 
  12   8  10     2354.41     2367.66    154.51 o 
  14   8  10      355.23      807.08    192.21 o 
  16   8  10     2141.77     1983.02    166.04 o 
 -19   9  10     3262.13     3566.04    314.43 o 
 -17   9  10     3437.71     3842.48    278.21 o 
 -15   9  10     1075.53     1327.05    211.32 o 
 -13   9  10     3676.12     3705.37    268.43 o 
 -11   9  10     3244.75     3744.04    264.88 o 
  -9   9  10       42.24     -188.66    188.66 o 
  -7   9  10     6723.12     7174.51    183.85 o 
  -5   9  10      234.04      111.09    104.96 o 
  -3   9  10     9640.14     9469.43    208.19 o 
  -1   9  10     1683.49     1635.81    119.82 o 
   1   9  10     4736.53     4719.56    155.89 o 
   3   9  10     1050.58     1051.46    149.92 o 
   5   9  10     3648.44     4052.01    188.03 o 
   7   9  10     3276.33     3125.33    114.35 o 
   9   9  10     3481.67     3301.94    226.65 o 
  11   9  10     5679.51     5824.65    167.32 o 
  13   9  10     5242.57     5601.03    209.96 o 
 -14  10  10     3892.01     3845.59    298.87 o 
 -12  10  10       14.22      161.10    199.55 o 
 -10  10  10      902.55      728.39    167.26 o 
  -8  10  10     9884.60     9475.55    268.93 o 
  -6  10  10      667.53      366.66    169.77 o 
  -4  10  10        4.60       62.33    142.01 o 
  -2  10  10    11680.74    11869.27    300.02 o 
   0  10  10      964.92     1028.15    176.66 o 
   2  10  10     4923.14     4968.04    219.66 o 
   4  10  10     1121.93     1079.48    160.00 o 
   6  10  10       92.65      -60.63    158.96 o 
   8  10  10      209.61      178.25    176.23 o 
  -5  11  10     1917.62     2143.91    360.98 o 
  -3  11  10     1055.46     1047.47    174.43 o 
  -1  11  10       77.42       24.00    153.03 o 
 -29   1  11     1993.52     1887.91    220.21 o 
 -25   1  11    10870.32    11414.21    291.23 o 
 -23   1  11      878.04      981.91    147.64 o 
 -21   1  11     2899.28     3143.64    119.94 o 
 -19   1  11     5676.21     5547.41    234.42 o 
 -17   1  11    22453.21    23030.52    298.03 o 
 -15   1  11     3655.19     3705.14    123.58 o 
 -13   1  11     3035.69     3095.82     92.32 o 
 -11   1  11    17220.87    17370.25    284.01 o 
  -9   1  11    48894.13    49494.87    572.41 o 
  -7   1  11    10784.46    10668.26    155.54 o 
  -5   1  11    11688.50    12340.73    171.12 o 
  -3   1  11    21328.50    22772.57    274.48 o 
  -1   1  11     7779.34     8069.03    130.79 o 
   1   1  11    22215.42    21470.85    273.64 o 
   3   1  11     3277.10     3446.13     93.43 o 
   5   1  11    80315.09    84100.09    882.31 o 
   7   1  11     1702.74     1806.54     82.33 o 
   9   1  11    13251.50    13267.11    196.60 o 
  11   1  11      252.49      173.43    107.18 o 
  13   1  11      147.00       39.68    106.83 o 
  15   1  11     3047.76     3158.22    173.75 o 
  17   1  11     4305.88     4090.89    257.99 o 
  19   1  11    13985.51    13603.15    340.81 o 
  21   1  11      463.45      550.25    127.71 o 
  23   1  11     5893.95     6119.20    343.43 o 
  25   1  11        3.53      217.45    198.32 o 
 -30   2  11       33.16      -69.55    241.99 o 
 -26   2  11       28.34      -17.11    188.44 o 
 -24   2  11      209.98      129.34    111.77 o 
 -22   2  11    13532.94    14382.36    431.15 o 
 -20   2  11     7668.98     7820.51    180.63 o 
 -18   2  11    14321.35    14444.00    215.73 o 
 -16   2  11      577.70      501.94     76.48 o 
 -14   2  11     5141.89     4890.08    160.14 o 
 -12   2  11     1134.55      968.40     67.21 o 
 -10   2  11     5274.93     5339.43    106.45 o 
  -8   2  11     3965.79     4500.74     96.31 o 
  -6   2  11    48587.60    49618.78    538.09 o 
  -4   2  11     4336.57     4251.48     75.26 o 
  -2   2  11    12934.21    12591.70    149.07 o 
   0   2  11    15608.88    15511.06    203.52 o 
   2   2  11    10824.45    10728.63    156.95 o 
   4   2  11     2210.96     2160.74     55.17 o 
   6   2  11      613.98      567.44     68.07 o 
   8   2  11    22741.69    22996.23    253.34 o 
  10   2  11      350.97      345.99     55.31 o 
  12   2  11     7182.05     7188.92    187.15 o 
  14   2  11     3036.91     2669.54    238.99 o 
  16   2  11     5434.35     5361.01    209.61 o 
  18   2  11     2448.65     2053.70    180.55 o 
  20   2  11     4025.44     4269.24    221.02 o 
  22   2  11      608.08      802.63    239.10 o 
  24   2  11     2387.22     2421.89    210.99 o 
 -27   3  11     1898.97     1689.47    231.77 o 
 -25   3  11      457.70      459.02    239.88 o 
 -23   3  11     3762.26     3984.50    152.17 o 
 -21   3  11      189.67       90.85     93.83 o 
 -19   3  11     1481.20     1250.96    148.31 o 
 -17   3  11     3774.01     3515.24    120.02 o 
 -15   3  11     4349.93     4206.98    103.74 o 
 -13   3  11     4001.28     4235.99     99.73 o 
 -11   3  11     6305.33     6428.30    144.43 o 
  -9   3  11     3678.64     3704.37     91.21 o 
  -7   3  11    12269.82    12945.89    174.36 o 
  -5   3  11       39.83       33.56     43.20 o 
  -3   3  11      738.70      728.93     55.45 o 
  -1   3  11     7881.27     8023.24    108.74 o 
   1   3  11     2524.46     2505.14     80.79 o 
   3   3  11     2195.28     2171.95     59.76 o 
   5   3  11     7118.45     7248.04    107.26 o 
   7   3  11      464.56      261.92     80.93 o 
   9   3  11      651.05      561.09     61.64 o 
  11   3  11     2414.55     2482.34    129.13 o 
  13   3  11       34.43      303.56    123.55 o 
  15   3  11      171.60      280.02    128.18 o 
  17   3  11     3504.58     2954.41    301.87 o 
  19   3  11       29.49        6.54    160.73 o 
  21   3  11      279.35      313.66    139.41 o 
  23   3  11      218.39      168.60    206.43 o 
 -28   4  11      691.44     1263.49    216.66 o 
 -26   4  11       16.65      201.82    140.15 o 
 -24   4  11       35.48       96.73    115.62 o 
 -22   4  11    12457.89    12970.38    294.99 o 
 -20   4  11     1301.66     1039.47    111.24 o 
 -18   4  11    10654.66    10584.29    199.26 o 
 -16   4  11     1716.16     1611.58     91.85 o 
 -14   4  11     8134.82     8080.90    139.68 o 
 -12   4  11     9108.95     9375.99    150.64 o 
 -10   4  11     5155.40     5179.35    101.91 o 
  -8   4  11      319.56      377.65     45.93 o 
  -6   4  11     8205.33     8249.89    125.91 o 
  -4   4  11     1311.03     1302.54     58.66 o 
  -2   4  11    16642.94    16823.14    191.17 o 
   0   4  11     5625.10     5457.52    102.51 o 
   2   4  11     9791.09    10158.99    123.31 o 
   4   4  11     4799.38     4699.66     88.03 o 
   6   4  11     7601.83     7343.32    115.93 o 
   8   4  11     7223.81     7414.80    140.37 o 
  10   4  11     3853.87     3990.23    111.08 o 
  12   4  11     1935.47     1797.73     98.24 o 
  14   4  11     6603.53     6997.59    170.74 o 
  16   4  11    17032.06    16911.50    292.90 o 
  18   4  11      142.06      -28.12    160.56 o 
  20   4  11     1423.30     1436.75    173.99 o 
  22   4  11     2618.28     2754.72    220.69 o 
 -23   5  11     1189.96     1095.95    178.44 o 
 -21   5  11     5974.56     5984.37    188.54 o 
 -19   5  11    13744.08    13753.13    240.07 o 
 -17   5  11     8921.42     9143.44    178.75 o 
 -15   5  11      388.37      380.67     84.28 o 
 -13   5  11     2945.31     2940.27     85.28 o 
 -11   5  11     4729.02     4505.17     95.63 o 
  -9   5  11     6856.25     6969.52    108.71 o 
  -7   5  11     1267.22     1232.01     55.72 o 
  -5   5  11     3182.14     2961.00     80.28 o 
  -3   5  11    17965.31    18282.15    205.55 o 
  -1   5  11     7859.01     8146.98    115.66 o 
   1   5  11    19741.77    20078.66    222.62 o 
   3   5  11     7080.85     6841.30    140.25 o 
   5   5  11     2227.05     1920.29     71.86 o 
   7   5  11     2990.32     2910.68     97.34 o 
   9   5  11      220.98       55.18     91.51 o 
  11   5  11     4024.32     3891.47    117.52 o 
  13   5  11     1148.13     1156.23     99.93 o 
  15   5  11     9326.81     9376.21    237.31 o 
  17   5  11     2503.86     2849.30    153.89 o 
  19   5  11     4666.22     4952.81    228.36 o 
  21   5  11     4471.91     4199.35    218.18 o 
 -24   6  11      304.34      422.20    199.32 o 
 -20   6  11     1146.81      968.52    272.99 o 
 -18   6  11     2338.35     2202.58    113.66 o 
 -16   6  11     1835.95     1679.94    113.30 o 
 -14   6  11      495.97      354.56     61.97 o 
 -12   6  11        6.52        9.85     53.32 o 
 -10   6  11      285.54      149.09     65.04 o 
  -8   6  11     1780.47     1801.69     90.91 o 
  -6   6  11       52.42      -18.23     41.12 o 
  -4   6  11     1506.12     1604.29     53.38 o 
  -2   6  11     1999.61     1972.11     59.64 o 
   0   6  11     5842.82     6056.71    113.45 o 
   2   6  11      874.54      902.11     55.42 o 
   4   6  11     2134.51     2057.65     71.37 o 
   6   6  11      327.94      488.82     73.53 o 
   8   6  11      254.04       81.70    115.82 o 
  10   6  11       37.33     -101.62    124.85 o 
  12   6  11     2296.93     2225.23    109.02 o 
  14   6  11      785.43      751.38    119.88 o 
  16   6  11     1998.87     1829.46    174.99 o 
  18   6  11        1.10      -68.79    171.67 o 
  20   6  11        1.17     -191.45    191.45 o 
 -23   7  11      126.37     -185.77    261.54 o 
 -21   7  11    14157.09    13736.43    481.98 o 
 -19   7  11     3973.81     3586.04    282.87 o 
 -17   7  11     8918.92     9087.77    376.65 o 
 -15   7  11     2366.05     2349.20    272.43 o 
 -13   7  11     4994.72     5016.00    106.92 o 
 -11   7  11     1984.30     1744.07     62.12 o 
  -9   7  11     8089.26     7587.78    110.40 o 
  -7   7  11    17650.25    18367.62    369.08 o 
  -5   7  11      138.10      389.42    131.08 o 
  -3   7  11     2671.23     2478.08     86.53 o 
  -1   7  11     4860.54     4571.45     81.17 o 
   1   7  11     3097.09     3170.40     68.05 o 
   3   7  11      385.43      280.41     73.28 o 
   5   7  11      405.88      353.93     68.01 o 
   7   7  11      227.53      200.48    158.90 o 
   9   7  11     1336.44     1283.95    251.19 o 
  11   7  11     1691.33     1833.76    147.82 o 
  13   7  11     1544.55     1487.09    145.33 o 
  15   7  11     5109.30     4938.84    196.76 o 
  17   7  11       33.34      173.43    219.10 o 
 -22   8  11     7416.84     8232.70    398.20 o 
 -18   8  11     1653.85     1571.92    233.77 o 
 -16   8  11     3131.28     2987.63    267.54 o 
 -14   8  11    12300.94    13092.46    447.53 o 
 -12   8  11        7.72      -91.07    185.55 o 
 -10   8  11     7923.32     8095.22    250.79 o 
  -8   8  11    10038.19    10425.45    295.32 o 
  -6   8  11     4875.11     4896.40    152.53 o 
  -4   8  11      109.73      131.32    122.45 o 
  -2   8  11    21254.04    21608.00    340.90 o 
   0   8  11     2489.60     2588.07    125.94 o 
   2   8  11     8915.69     8835.10    260.47 o 
   4   8  11     7037.67     7075.88    286.96 o 
   6   8  11      936.58     1025.60     70.25 o 
   8   8  11     1732.15     1693.16     97.70 o 
  10   8  11     1261.88      991.48    110.70 o 
  12   8  11     5964.49     6276.13    179.57 o 
  14   8  11       55.56       -8.31    219.10 o 
  16   8  11     4071.04     4430.49    208.43 o 
 -19   9  11      228.89     -253.32    262.43 o 
 -17   9  11      181.13     -238.43    238.43 o 
 -13   9  11       32.86      168.44    192.66 o 
 -11   9  11      283.28      480.42    181.55 o 
  -9   9  11     2579.94     2815.80    169.98 o 
  -7   9  11      167.03       20.22    214.21 o 
  -5   9  11      164.85     -151.83    151.83 o 
  -3   9  11     2506.21     2424.56    160.40 o 
  -1   9  11     1174.05      994.62    204.88 o 
   1   9  11      603.54      295.76    195.55 o 
   3   9  11       65.07     -133.70    133.70 o 
   5   9  11        0.96      -51.68    145.74 o 
   7   9  11     2537.33     2146.76    171.74 o 
   9   9  11       54.38      -77.41    137.73 o 
  11   9  11     1124.91     1476.10    135.99 o 
 -14  10  11     4622.41     4898.42    309.32 o 
 -12  10  11      242.04      259.54    227.10 o 
 -10  10  11     3387.26     3664.02    208.89 o 
  -8  10  11      456.88      839.40    205.10 o 
  -6  10  11     2774.52     2493.97    191.25 o 
  -4  10  11      565.54      470.25    147.21 o 
  -2  10  11    13135.85    13448.77    437.09 o 
   0  10  11       13.71     -214.21    214.21 o 
   2  10  11     2560.41     2800.75    262.88 o 
   4  10  11      483.90      462.70    157.46 o 
   6  10  11     1507.63     1909.86    220.43 o 
 -24   0  12     1518.29     1393.26    203.10 o 
 -22   0  12    22930.06    23298.08   1025.39 o 
 -20   0  12     4016.90     4468.51    177.30 o 
 -18   0  12     5152.97     5357.23    188.89 o 
 -16   0  12     5240.17     5243.95    287.99 o 
 -14   0  12    13592.34    14019.96    291.32 o 
 -12   0  12     8952.97     9711.35    227.04 o 
 -10   0  12    17712.87    17913.17    335.70 o 
  -8   0  12     1090.91     1186.54     90.40 o 
  -6   0  12    14114.51    14647.49    282.59 o 
  -4   0  12     1465.24     1671.03    102.93 o 
  -2   0  12    24932.77    23961.54    410.78 o 
   0   0  12     6120.06     6226.08    186.10 o 
   2   0  12    12559.35    13212.81    264.67 o 
   4   0  12      872.28      716.68     98.60 o 
   6   0  12    30992.16    31262.20    563.53 o 
   8   0  12    19992.22    20073.09    407.87 o 
  10   0  12     5552.97     5591.23    216.54 o 
  12   0  12     2050.52     1968.12    214.21 o 
  14   0  12     9874.00     9629.30    351.32 o 
  16   0  12      146.91      -38.66    201.99 o 
  18   0  12     2962.34     3164.51    273.32 o 
  20   0  12     4206.18     4506.44    284.65 o 
  22   0  12     9154.30    10071.28    454.87 o 
  24   0  12     5037.73     4711.77    356.43 o 
 -27   1  12     1725.99     2191.45    220.21 o 
 -25   1  12      238.10      101.08    137.47 o 
 -23   1  12      985.68      678.86    167.10 o 
 -21   1  12     1567.73     1337.61    117.35 o 
 -19   1  12     3009.19     3167.76    114.30 o 
 -17   1  12     5258.35     5422.70    131.67 o 
 -15   1  12      337.48      168.85     61.88 o 
 -13   1  12       71.14       69.64     60.83 o 
 -11   1  12        8.86      -61.96     61.96 o 
  -9   1  12    13228.29    13560.81    195.25 o 
  -7   1  12       37.33       36.44     83.43 o 
  -5   1  12     1811.25     1729.48     66.91 o 
  -3   1  12    10024.91    10534.05    158.60 o 
  -1   1  12      732.39      787.99     63.11 o 
   1   1  12    10758.76    10478.00    155.83 o 
   3   1  12       54.48      129.71     74.57 o 
   5   1  12       37.74       19.27    193.88 o 
   7   1  12     1955.50     1900.72     88.93 o 
   9   1  12     4322.03     4023.80     96.31 o 
  11   1  12     2327.53     2165.77    149.25 o 
  13   1  12     2814.51     2882.72    154.74 o 
  15   1  12      738.47      573.93    151.89 o 
  17   1  12     8884.75     8996.62    382.65 o 
  19   1  12     2136.57     2205.20    333.43 o 
  21   1  12      210.29      231.76    156.18 o 
  23   1  12      490.02      378.29    198.43 o 
 -26   2  12     1415.90     1367.27    199.55 o 
 -24   2  12     2710.82     2437.49    177.06 o 
 -22   2  12     1108.74      -22.00    240.88 o 
 -20   2  12     2140.56     2439.22    225.32 o 
 -18   2  12       13.25       12.33    159.51 o 
 -16   2  12        4.79      -77.28     77.28 o 
 -14   2  12     7223.49     7564.25    142.52 o 
 -12   2  12      241.65      202.93     55.44 o 
 -10   2  12      103.07      110.35     54.91 o 
  -8   2  12      117.66      127.32     65.87 o 
  -6   2  12     3422.60     3397.58     72.58 o 
  -4   2  12      540.63      493.98     40.00 o 
  -2   2  12      105.07       39.96     30.16 o 
   0   2  12      113.22       65.73     51.09 o 
   2   2  12     7731.38     8183.40    137.84 o 
   4   2  12    12094.77    11938.08    175.78 o 
   6   2  12     7398.42     7137.59    129.64 o 
   8   2  12     3221.10     3245.51     98.63 o 
  10   2  12       11.19       88.47     59.90 o 
  12   2  12     2848.42     2928.58    102.45 o 
  14   2  12     4658.05     4709.59    197.72 o 
  16   2  12     1460.40     1865.54    174.88 o 
  18   2  12      112.10      218.03    158.54 o 
  20   2  12     1313.71     1152.28    190.67 o 
  22   2  12     1214.20      968.47    195.70 o 
 -27   3  12     1327.28     1263.94    205.77 o 
 -25   3  12     4411.17     4426.70    197.64 o 
 -23   3  12      577.05      243.09    376.76 o 
 -21   3  12     2485.10     2583.65    124.30 o 
 -19   3  12     2352.55     1999.68    110.78 o 
 -17   3  12    23583.05    24409.57    358.39 o 
 -15   3  12       48.40      -22.40     83.34 o 
 -13   3  12    11890.26    11919.71    180.86 o 
 -11   3  12    24079.34    24264.52    300.83 o 
  -9   3  12    16068.64    16154.86    217.70 o 
  -7   3  12     3793.93     3891.72     78.61 o 
  -5   3  12     1170.82     1148.78     51.06 o 
  -3   3  12    18598.55    18960.49    211.54 o 
  -1   3  12       56.80      122.42     40.84 o 
   1   3  12    18044.51    18010.42    232.59 o 
   3   3  12     4251.32     4351.43     98.30 o 
   5   3  12    26762.96    26830.81    284.75 o 
   7   3  12      285.74      330.55     89.27 o 
   9   3  12    22422.48    22612.77    288.74 o 
  11   3  12     1952.42     2013.21     90.87 o 
  13   3  12     2991.46     2864.72    112.27 o 
  15   3  12      143.34      278.38    100.16 o 
  17   3  12      955.63     1267.20    292.10 o 
  19   3  12      703.79      832.51    174.95 o 
  21   3  12      832.90      833.45    167.17 o 
  23   3  12     3089.16     3726.85    229.15 o 
 -28   4  12      595.83      761.07    250.88 o 
 -26   4  12     3221.22     2518.32    239.99 o 
 -24   4  12      777.63      785.08    124.58 o 
 -22   4  12    14643.71    14439.17    315.23 o 
 -20   4  12     2059.03     2011.85    120.73 o 
 -18   4  12     9366.66     9795.45    238.66 o 
 -16   4  12      709.35      562.87     86.45 o 
 -14   4  12     8270.46     8387.77    167.85 o 
 -12   4  12     5312.09     4900.34    111.54 o 
 -10   4  12    20828.74    21031.38    237.31 o 
  -8   4  12     4405.31     4396.88     86.49 o 
  -6   4  12     7582.18     7271.18    142.39 o 
  -4   4  12      678.12      654.60     70.14 o 
  -2   4  12     2874.10     3143.46     71.88 o 
   0   4  12     6107.49     6056.18     97.33 o 
   2   4  12    12582.73    12091.67    177.76 o 
   4   4  12     2761.81     2620.11     72.71 o 
   6   4  12       28.86      -26.41     77.83 o 
   8   4  12      165.56      -19.62     80.77 o 
  10   4  12       31.37       50.50     77.31 o 
  12   4  12       46.54        8.68     98.74 o 
  14   4  12     2447.10     2411.93    125.80 o 
  16   4  12      814.18     1035.14    121.65 o 
  18   4  12     2527.69     2807.22    186.16 o 
  20   4  12     5726.17     5468.05    245.03 o 
  22   4  12      463.22       26.74    322.43 o 
 -27   5  12      164.71       68.00    259.10 o 
 -25   5  12      268.13     -261.54    261.54 o 
 -23   5  12     1512.75     1407.62    143.35 o 
 -21   5  12      130.74       79.17    130.79 o 
 -19   5  12     1263.20     1160.17    104.48 o 
 -17   5  12     1243.37      925.62    115.24 o 
 -15   5  12      108.99      -94.33     94.33 o 
 -13   5  12     5874.54     6073.14    120.81 o 
 -11   5  12     2125.05     1996.11     74.90 o 
  -9   5  12      550.70      514.18     53.32 o 
  -7   5  12     7182.83     7457.24    163.38 o 
  -5   5  12     3662.93     3677.02    120.95 o 
  -3   5  12      334.33      460.91     69.54 o 
  -1   5  12     1805.69     1812.92     61.25 o 
   1   5  12     4628.16     4774.51    278.61 o 
   3   5  12     7670.61     7798.23    119.31 o 
   5   5  12    24619.69    23898.31    263.51 o 
   7   5  12      186.41       80.89     65.21 o 
   9   5  12     2395.87     2303.77    114.67 o 
  11   5  12     1080.58     1137.08    129.11 o 
  13   5  12      188.90      178.20    153.88 o 
  15   5  12     1759.23     1938.87    138.79 o 
  17   5  12       83.32     -133.33    223.10 o 
  19   5  12     1241.94     1535.83    176.77 o 
  21   5  12      858.97      937.12    400.31 o 
 -26   6  12      754.20      902.18    230.66 o 
 -22   6  12      742.09      440.64    232.88 o 
 -20   6  12     8443.48     8490.47    382.43 o 
 -18   6  12     8355.24     8436.24    272.65 o 
 -16   6  12       17.68      -79.02     79.02 o 
 -14   6  12    29181.57    28547.89    345.07 o 
 -12   6  12     7866.78     7590.02    132.50 o 
 -10   6  12    13653.90    13976.36    215.79 o 
  -8   6  12       62.32       91.01     49.09 o 
  -6   6  12     1363.69     1353.46    104.43 o 
  -4   6  12      505.39      437.15     58.20 o 
  -2   6  12     9853.86    10105.93    137.71 o 
   0   6  12     7103.80     7062.84    150.03 o 
   2   6  12    17942.61    17745.85    245.08 o 
   4   6  12     4093.15     4438.44     95.51 o 
   6   6  12    16484.93    16770.64    207.06 o 
   8   6  12      304.82      308.83    103.72 o 
  10   6  12     1688.28     1611.22    168.66 o 
  12   6  12     4907.61     5045.55    189.51 o 
  14   6  12     2915.47     2959.44    265.88 o 
  16   6  12     7510.94     7745.80    332.43 o 
  18   6  12     2101.13     1927.80    373.87 o 
 -23   7  12       77.72       -0.44    234.43 o 
 -19   7  12     1104.47      900.18    178.21 o 
 -17   7  12     2443.07     2231.00    261.99 o 
 -15   7  12       94.33      204.16     98.66 o 
 -13   7  12      218.96      238.82    141.77 o 
 -11   7  12      844.77      875.30     58.80 o 
  -9   7  12     3032.24     3001.16     75.27 o 
  -7   7  12      823.59     1047.30     74.29 o 
  -5   7  12      310.87      293.99     45.23 o 
  -3   7  12     1524.24     1724.76    101.97 o 
  -1   7  12     2244.33     1888.51     62.99 o 
   1   7  12      413.32      362.65     63.72 o 
   3   7  12      483.59      522.44    132.02 o 
   5   7  12     2093.80     2373.93     84.52 o 
   7   7  12      306.27      536.00     87.05 o 
   9   7  12     4336.99     4295.27    125.11 o 
  11   7  12      482.60      536.99    109.98 o 
  13   7  12     4643.97     4474.57    195.19 o 
  15   7  12      106.24      -24.51    150.10 o 
  17   7  12     1905.75     1896.16    186.71 o 
 -18   8  12     2917.40     2558.10    269.76 o 
 -16   8  12       41.70     -126.88    215.54 o 
 -14   8  12     2524.31     2945.19    268.43 o 
 -12   8  12     6748.36     6701.14    232.12 o 
 -10   8  12     3191.90     3114.77    194.11 o 
  -8   8  12     2247.50     2238.42    313.98 o 
  -6   8  12     1696.67     1755.88    127.67 o 
  -4   8  12     2608.46     2927.62    132.01 o 
  -2   8  12     2121.67     2109.35    132.09 o 
   0   8  12      421.26      449.58    110.42 o 
   2   8  12     2832.27     2606.42    111.94 o 
   4   8  12     4232.39     3954.38    114.48 o 
   6   8  12      910.53     1054.82     89.30 o 
   8   8  12       98.15       30.22    225.84 o 
  10   8  12      296.74      216.06    164.60 o 
  12   8  12      281.57       13.02    145.21 o 
  14   8  12        3.03     -172.84    172.84 o 
 -17   9  12     9687.17     9782.63    401.54 o 
 -15   9  12      536.66      861.96    255.77 o 
 -13   9  12     3771.97     4240.68    303.32 o 
 -11   9  12     1262.35     1423.71    232.66 o 
  -9   9  12     2700.34     2951.69    188.87 o 
  -7   9  12     5600.03     5854.95    296.32 o 
  -5   9  12     2163.75     2570.91    177.63 o 
  -3   9  12     6973.45     7161.22    232.17 o 
  -1   9  12     2893.33     2916.00    179.49 o 
   1   9  12     3336.84     4065.35    277.32 o 
   3   9  12       46.56      -53.51    200.55 o 
   5   9  12     1649.48     1578.44    180.63 o 
   7   9  12      261.79      215.69    197.88 o 
   9   9  12     5375.88     5552.18    195.47 o 
 -10  10  12     1563.07     1229.65    189.49 o 
  -8  10  12      660.70     1216.57    231.43 o 
  -6  10  12     1796.82     1912.35    414.42 o 
  -4  10  12        2.83       56.45    176.55 o 
  -2  10  12      421.35      609.84    154.13 o 
   0  10  12      603.78      300.65    242.88 o 
   2  10  12      245.28      814.85    231.99 o 
   4  10  12       27.73     -177.41    177.41 o 
 -29   1  13     4383.53     4152.02    317.76 o 
 -27   1  13     2005.51     2082.56    243.99 o 
 -25   1  13     5273.36     5381.07    319.32 o 
 -23   1  13      113.60       64.71    139.50 o 
 -21   1  13    18799.50    19414.15    572.42 o 
 -19   1  13     1279.63     1298.57    123.66 o 
 -17   1  13    12088.01    12681.22    205.46 o 
 -15   1  13     1410.01     1392.76     84.10 o 
 -13   1  13     7317.43     7028.70    136.87 o 
 -11   1  13     2525.17     2660.70     94.08 o 
  -9   1  13    13038.51    13644.52    194.08 o 
  -7   1  13     2676.57     2433.37     82.47 o 
  -5   1  13      175.18      139.17     35.28 o 
  -3   1  13    17416.36    17607.69    233.95 o 
  -1   1  13     1155.29     1358.04    107.70 o 
   1   1  13    18255.81    17552.76    270.25 o 
   3   1  13      697.03      757.23    105.75 o 
   5   1  13     1412.97     1366.09     84.61 o 
   7   1  13     2539.34     2410.61     94.94 o 
   9   1  13    15055.85    14940.06    234.47 o 
  11   1  13      900.69      780.85    137.57 o 
  13   1  13     2807.20     3067.92    289.99 o 
  15   1  13     5081.56     5067.31    221.23 o 
  17   1  13      958.53     1138.73    174.03 o 
  19   1  13      345.81       51.46    175.59 o 
  21   1  13      993.19     1009.19    421.31 o 
  23   1  13     1433.33     1076.48    188.04 o 
 -30   2  13      161.94      339.54    203.77 o 
 -26   2  13      108.74      146.17    220.43 o 
 -24   2  13    12065.26    11919.63    468.20 o 
 -22   2  13       92.46       99.56    105.17 o 
 -20   2  13     9217.06     8860.72    198.80 o 
 -18   2  13      532.84      319.69     97.79 o 
 -16   2  13      297.77      380.60     96.41 o 
 -14   2  13     5040.42     5224.59    127.37 o 
 -12   2  13      755.35      751.84     70.63 o 
 -10   2  13    15605.95    16026.00    223.54 o 
  -8   2  13       63.45       40.79     80.83 o 
  -6   2  13     7271.31     7358.55    109.71 o 
  -4   2  13     2101.75     2121.14     79.70 o 
  -2   2  13    27790.68    27734.26    331.99 o 
   0   2  13    10564.13    10806.95    165.47 o 
   2   2  13     2640.45     2691.55     85.07 o 
   4   2  13    19513.70    19054.26    252.53 o 
   6   2  13     2457.54     2316.77     92.75 o 
   8   2  13    11967.45    11936.89    220.98 o 
  10   2  13     2985.25     2760.26    182.85 o 
  12   2  13     4844.24     4949.15    150.65 o 
  14   2  13     6741.58     6542.87    163.09 o 
  16   2  13     5537.11     5918.54    218.47 o 
  18   2  13        4.00      -41.34    172.48 o 
  20   2  13     4434.72     4280.77    222.69 o 
  22   2  13      564.89      750.59    341.09 o 
 -29   3  13     2148.62     1405.26    247.77 o 
 -25   3  13      457.94     -332.87    388.87 o 
 -23   3  13     1693.97     1877.55    161.22 o 
 -21   3  13     5003.21     4680.76    190.94 o 
 -19   3  13      691.08      724.20    108.08 o 
 -17   3  13      668.99      647.83    112.26 o 
 -15   3  13       72.61      -47.33     87.22 o 
 -13   3  13      792.55      641.37     74.30 o 
 -11   3  13      822.96      777.79     73.63 o 
  -9   3  13        3.47      -58.54     58.54 o 
  -7   3  13      471.64      467.77     65.80 o 
  -5   3  13     6306.61     6407.66    140.99 o 
  -3   3  13      213.09      285.64     47.34 o 
  -1   3  13      767.84      783.24     65.77 o 
   1   3  13     1548.16     1505.09     78.93 o 
   3   3  13      256.06      187.89     78.21 o 
   5   3  13     4003.12     4281.40     89.17 o 
   7   3  13      813.09      620.28     65.92 o 
   9   3  13     4141.19     3962.35    161.90 o 
  11   3  13      377.68      354.88    202.43 o 
  13   3  13     9643.33     9286.41    191.57 o 
  15   3  13    10842.11    10586.65    217.91 o 
  17   3  13     2883.40     2804.79    243.88 o 
  19   3  13       19.41      311.22    176.83 o 
  21   3  13      427.94      203.61    169.42 o 
 -26   4  13      210.19      250.06    165.28 o 
 -24   4  13     3213.69     3167.62    236.21 o 
 -22   4  13     2129.36     1928.58    134.57 o 
 -20   4  13      978.78      781.32    113.05 o 
 -18   4  13     3884.98     3664.54    135.10 o 
 -16   4  13       92.50       33.54     98.78 o 
 -14   4  13     6267.82     6487.01    202.06 o 
 -12   4  13    12885.09    12874.59    188.81 o 
 -10   4  13     4907.21     5154.41    101.79 o 
  -8   4  13       11.16      -16.68     60.34 o 
  -6   4  13     9452.83     9447.91    132.42 o 
  -4   4  13      445.79      526.70     50.77 o 
  -2   4  13     2574.62     2678.16     71.85 o 
   0   4  13       10.50       11.52     62.49 o 
   2   4  13     4483.45     3989.47    105.49 o 
   4   4  13      669.05      670.17     80.24 o 
   6   4  13     5749.99     5619.48    120.04 o 
   8   4  13      487.59      572.18     72.37 o 
  10   4  13     2564.29     2550.92    135.14 o 
  12   4  13    14017.93    13750.25    246.91 o 
  14   4  13     4107.88     4304.74    184.01 o 
  16   4  13     5975.93     5434.60    214.10 o 
  18   4  13       19.17     -124.79    124.79 o 
  20   4  13     1697.47     1935.45    375.20 o 
 -27   5  13      771.97      408.65    279.99 o 
 -23   5  13       63.79      145.33    256.88 o 
 -21   5  13     3022.12     2772.43    162.43 o 
 -19   5  13      324.32       60.11    103.20 o 
 -17   5  13     7089.50     7043.59    167.62 o 
 -15   5  13     1082.88     1381.60    106.87 o 
 -13   5  13     2664.05     2681.24     90.88 o 
 -11   5  13       30.17       58.00     58.52 o 
  -9   5  13    17222.63    16629.67    200.52 o 
  -7   5  13       58.00      -15.62     47.57 o 
  -5   5  13     4117.06     4324.31     90.78 o 
  -3   5  13     7150.21     7054.60    111.43 o 
  -1   5  13      987.82      935.65     59.18 o 
   1   5  13     4026.63     4046.77    103.60 o 
   3   5  13     3140.63     3043.56     98.27 o 
   5   5  13     1631.53     1463.73     84.69 o 
   7   5  13     2102.20     1827.90    104.78 o 
   9   5  13    11444.64    11660.02    213.80 o 
  11   5  13      160.19      -96.82    122.24 o 
  13   5  13     1308.43     1472.43    137.24 o 
  15   5  13      185.21      262.17    150.92 o 
  17   5  13     5275.49     5605.36    244.68 o 
  19   5  13     6557.49     6203.71    281.87 o 
 -24   6  13      106.08      224.43    291.54 o 
 -22   6  13      734.88      669.08    224.66 o 
 -20   6  13     2068.88     2184.78    276.21 o 
 -18   6  13      363.62      194.66    229.54 o 
 -16   6  13      180.46      127.77    219.32 o 
 -14   6  13      674.28      602.93    128.44 o 
 -12   6  13      818.89      841.48     75.55 o 
 -10   6  13       76.30       22.10     76.62 o 
  -8   6  13      870.99      949.40     93.88 o 
  -6   6  13     2364.34     2344.09     90.75 o 
  -4   6  13      411.26      583.31     72.33 o 
  -2   6  13      259.87      216.28     55.14 o 
   0   6  13       41.15       57.19     59.95 o 
   2   6  13     3346.58     3165.34    132.87 o 
   4   6  13      647.42      516.12     66.41 o 
   6   6  13       67.71       35.99     81.22 o 
   8   6  13     1986.50     1848.92    111.98 o 
  10   6  13       77.91      208.33    190.52 o 
  12   6  13      597.22      377.39    147.22 o 
  14   6  13       47.57       -3.96    203.21 o 
  16   6  13      525.44      452.53    167.75 o 
 -23   7  13     1717.83     1075.72    268.21 o 
 -19   7  13      229.23      559.75    237.32 o 
 -17   7  13     5236.92     5543.50    315.32 o 
 -15   7  13       79.51       96.14    138.67 o 
 -13   7  13     4898.78     4475.97    281.99 o 
 -11   7  13     4453.80     4196.46    215.42 o 
  -9   7  13     8121.50     7953.30    390.90 o 
  -7   7  13     6130.34     6154.70    195.36 o 
  -5   7  13     4259.06     4075.25    101.16 o 
  -3   7  13     2041.29     2245.68     68.86 o 
  -1   7  13       23.63      -44.98     57.51 o 
   1   7  13      251.68      290.92     66.46 o 
   3   7  13      286.90      434.15     70.77 o 
   5   7  13     6781.40     7086.32    149.61 o 
   7   7  13       25.78       -8.46     94.37 o 
   9   7  13     5119.68     5289.10    209.46 o 
  11   7  13       56.91       94.15    116.81 o 
  13   7  13      636.21      497.21    152.15 o 
  15   7  13      861.30     1169.74    231.32 o 
 -20   8  13     1354.05     1142.39    272.43 o 
 -18   8  13     2764.95     2449.43    287.32 o 
 -16   8  13       26.86      113.11    178.21 o 
 -14   8  13     7537.01     7621.62    364.43 o 
 -12   8  13     3284.05     2964.07    265.10 o 
 -10   8  13    16385.94    16076.98    359.53 o 
  -8   8  13      234.74      251.00    117.59 o 
  -6   8  13    11382.19    11534.71    243.87 o 
  -4   8  13       19.22      154.42    240.36 o 
  -2   8  13     1690.04     2304.24    230.42 o 
   0   8  13     2045.72     2043.31    178.35 o 
   2   8  13      196.40      135.39    220.43 o 
   4   8  13     1242.98     1553.82    152.00 o 
   6   8  13     3167.12     3303.04    133.85 o 
   8   8  13     4615.78     4580.12    161.97 o 
  10   8  13      409.34      383.20    115.03 o 
  12   8  13     2378.90     2388.37    157.77 o 
 -15   9  13      511.65      584.64    253.32 o 
 -13   9  13     1301.46     1356.38    263.32 o 
 -11   9  13     1643.54     1586.59    249.32 o 
  -9   9  13      122.17     -147.11    147.11 o 
  -7   9  13       38.92      -46.46    147.24 o 
  -5   9  13        3.51       99.29    208.99 o 
  -3   9  13        3.05      147.00    248.54 o 
  -1   9  13        0.83       15.47    154.74 o 
   1   9  13       45.03       68.66    240.21 o 
   3   9  13      973.02      712.85    231.10 o 
   5   9  13        6.72      -65.41    182.40 o 
   7   9  13      410.35      557.37    109.84 o 
  -8  10  13      136.59     -134.47    187.21 o 
  -6  10  13     4936.27     5133.57    232.52 o 
  -4  10  13      634.98      857.49    182.40 o 
  -2  10  13     1706.63     1930.85    231.10 o 
 -28   0  14       84.87      171.55    250.43 o 
 -26   0  14     3322.91     3182.95    287.54 o 
 -24   0  14    11770.38    12394.72    449.09 o 
 -20   0  14    23444.42    23593.71    504.09 o 
 -18   0  14     7134.95     7386.70    232.95 o 
 -16   0  14    13961.82    14885.14    552.53 o 
 -14   0  14       67.63      236.90    117.92 o 
 -12   0  14     9789.73     9818.41    241.77 o 
 -10   0  14     3100.76     2941.88    141.25 o 
  -8   0  14     4150.64     4244.93    148.09 o 
  -6   0  14    19008.51    18577.17    351.02 o 
  -4   0  14     1148.38     1277.85    112.00 o 
  -2   0  14    23591.53    22751.11    410.13 o 
   0   0  14     3815.93     3869.86    260.32 o 
   2   0  14    24533.85    23919.16    428.94 o 
   4   0  14     3729.35     3931.16    199.77 o 
   6   0  14     5897.51     5688.16    272.43 o 
   8   0  14    18828.34    18766.40    524.42 o 
  10   0  14      155.20      124.44    140.44 o 
  12   0  14     7559.83     7542.07    337.09 o 
  14   0  14     4297.96     4344.45    303.10 o 
  16   0  14    13895.05    14298.40    508.20 o 
  18   0  14        2.25     -127.99    259.76 o 
  20   0  14    12835.27    13010.91    519.53 o 
 -29   1  14     1914.96     1876.50    186.39 o 
 -25   1  14     1835.55     1719.32    197.88 o 
 -21   1  14       47.23       22.89    117.23 o 
 -19   1  14     3356.46     3460.61    145.72 o 
 -17   1  14     1839.53     1842.62     96.75 o 
 -15   1  14      418.47      342.32    103.79 o 
 -13   1  14      495.71      503.54     94.30 o 
 -11   1  14     4478.38     4340.79    115.85 o 
  -9   1  14     2104.28     2046.86     87.92 o 
  -7   1  14      487.81      504.99     67.82 o 
  -5   1  14     5087.09     5212.10    113.09 o 
  -3   1  14     7266.03     7693.51    139.16 o 
  -1   1  14     4508.94     4450.63    110.06 o 
   1   1  14      303.85      252.84     69.92 o 
   3   1  14     1261.29     1409.42    165.69 o 
   5   1  14     5992.98     5751.33    155.26 o 
   7   1  14       75.25      222.87    224.10 o 
   9   1  14    14857.32    15612.24    339.23 o 
  11   1  14      122.66       96.53     64.89 o 
  13   1  14     2395.47     2205.32    179.52 o 
  15   1  14     5268.50     4778.35    207.89 o 
  17   1  14     2126.56     1841.49    238.54 o 
  19   1  14      270.65      215.37    183.27 o 
  21   1  14     2758.12     2706.20    240.62 o 
 -28   2  14     2991.57     2908.30    308.87 o 
 -26   2  14     5397.07     5258.85    289.76 o 
 -24   2  14     7256.71     6793.74    231.19 o 
 -22   2  14      140.10      -13.72    123.53 o 
 -20   2  14    18719.10    18535.27    315.70 o 
 -18   2  14      131.31      -10.53    104.88 o 
 -16   2  14     1050.26     1228.08    103.57 o 
 -14   2  14      126.82      301.01     96.08 o 
 -12   2  14      120.55       76.66    110.53 o 
 -10   2  14       70.01       31.86     78.45 o 
  -8   2  14     2212.77     2401.09     82.16 o 
  -6   2  14     4676.75     4968.11     90.76 o 
  -4   2  14     1708.40     1813.98     78.10 o 
  -2   2  14      235.53      331.33     68.24 o 
   0   2  14     3133.17     3017.84     93.28 o 
   2   2  14     3188.66     3085.16     99.32 o 
   4   2  14     1813.98     2033.34     93.49 o 
   6   2  14     4138.99     4099.41    168.50 o 
   8   2  14     1474.83     1592.97    134.22 o 
  10   2  14      512.28      932.94    137.27 o 
  12   2  14       52.74       38.40    102.88 o 
  14   2  14     2054.14     1878.49    191.83 o 
  16   2  14     5253.76     5249.18    451.20 o 
  18   2  14      153.60      353.22    270.21 o 
  20   2  14     4270.04     4355.75    250.54 o 
 -25   3  14     6244.64     5616.83    308.21 o 
 -23   3  14     8289.05     7597.86    231.53 o 
 -21   3  14    20773.23    19980.06    345.59 o 
 -19   3  14      657.48      638.34    102.53 o 
 -17   3  14     1473.57     1720.75    118.87 o 
 -15   3  14     1939.16     1909.87    114.54 o 
 -13   3  14      160.59      417.97    184.44 o 
 -11   3  14     4139.77     4043.11    111.02 o 
  -9   3  14     8173.09     8236.96    127.60 o 
  -7   3  14     8102.25     8190.73    153.86 o 
  -5   3  14      118.22      314.20     73.77 o 
  -3   3  14    16348.97    16364.89    194.94 o 
  -1   3  14     3395.97     3397.89     98.02 o 
   1   3  14    12681.36    12531.77    191.53 o 
   3   3  14      187.52      123.04     66.73 o 
   5   3  14    11512.13    11625.39    222.91 o 
   7   3  14     1693.97     1651.43     78.85 o 
   9   3  14    10844.15    10569.87    194.74 o 
  11   3  14      738.04      380.46    139.67 o 
  13   3  14      230.13       82.84     81.13 o 
  15   3  14      838.33     1008.09    180.56 o 
  17   3  14    16266.02    16181.16    391.86 o 
  19   3  14     1052.53      935.58    205.71 o 
 -26   4  14      474.32      199.32    259.54 o 
 -24   4  14      105.00      -77.86    143.99 o 
 -22   4  14     6642.94     6094.39    208.20 o 
 -20   4  14       17.38      184.40    113.27 o 
 -18   4  14     7247.62     7086.98    176.63 o 
 -16   4  14     1141.55     1145.55    123.00 o 
 -14   4  14    10229.99     9282.90    235.92 o 
 -12   4  14     2634.47     2267.21     87.42 o 
 -10   4  14     7481.45     7545.39    125.33 o 
  -8   4  14     1112.40     1092.36     73.33 o 
  -6   4  14      170.70      352.62     89.43 o 
  -4   4  14     1816.51     1839.48     78.62 o 
  -2   4  14    20217.83    20243.05    231.40 o 
   0   4  14     1073.63     1067.40     81.02 o 
   2   4  14      988.62      989.63     86.29 o 
   4   4  14      575.10      711.07    112.45 o 
   6   4  14      710.67      739.21     82.67 o 
   8   4  14     1001.44      939.19    105.25 o 
  10   4  14      886.02     1161.93    232.77 o 
  12   4  14     5095.31     4513.76    248.21 o 
  14   4  14      817.71     1152.61    223.77 o 
  16   4  14       21.81      147.24    150.21 o 
  18   4  14       47.59      -80.12    160.55 o 
 -25   5  14      357.36      586.19    274.21 o 
 -23   5  14     1449.10     1060.17    272.43 o 
 -21   5  14     5797.68     5331.29    292.43 o 
 -19   5  14       33.63      177.86    134.38 o 
 -17   5  14     5786.73     5380.13    197.78 o 
 -15   5  14     2426.89     1920.81    112.30 o 
 -13   5  14      153.19      110.72     86.45 o 
 -11   5  14     2603.01     2162.56     86.78 o 
  -9   5  14      271.08      383.26     84.91 o 
  -7   5  14     1353.11     1131.87     79.51 o 
  -5   5  14      141.00       53.73     84.50 o 
  -3   5  14     8217.12     8124.89    124.96 o 
  -1   5  14      593.02      481.83     54.97 o 
   1   5  14     3018.44     3063.72     98.09 o 
   3   5  14     2113.13     1992.21    115.64 o 
   5   5  14     1321.63     1412.11    103.03 o 
   7   5  14       55.47      -23.45     86.63 o 
   9   5  14      594.42      535.08    126.97 o 
  11   5  14      102.73      382.14    175.11 o 
  13   5  14     4208.26     3639.87    202.36 o 
  15   5  14      141.59      323.65    186.44 o 
  17   5  14     1457.52     1325.83    201.71 o 
 -22   6  14      208.95      -44.89    249.54 o 
 -20   6  14     1801.15     1821.46    288.21 o 
 -18   6  14     2704.33     2241.22    277.76 o 
 -16   6  14      789.66      913.29    247.10 o 
 -14   6  14     2885.81     3184.61    159.77 o 
 -12   6  14     2108.07     2352.71    178.98 o 
 -10   6  14     8663.55     8695.15    159.40 o 
  -8   6  14     8425.78     8034.83    260.34 o 
  -6   6  14     5632.60     5783.67    126.66 o 
  -4   6  14      160.23      112.37     67.36 o 
  -2   6  14    11673.06    11527.99    159.47 o 
   0   6  14      958.47     1124.84     81.49 o 
   2   6  14    13295.24    13472.50    243.36 o 
   4   6  14     3695.90     3521.93    325.76 o 
   6   6  14      441.85      554.44     97.21 o 
   8   6  14     2759.13     2856.84    132.80 o 
  10   6  14       74.75      -65.06    126.81 o 
  12   6  14     4654.05     5069.36    196.00 o 
  14   6  14     5477.15     5236.47    421.31 o 
  16   6  14     3410.88     4213.47    224.87 o 
 -21   7  14       58.50      186.21    267.10 o 
 -17   7  14     1272.01     1605.70    258.88 o 
 -15   7  14     5472.22     5354.40    333.32 o 
 -13   7  14     3064.25     2955.81    328.65 o 
 -11   7  14     3126.11     2767.21    390.09 o 
  -9   7  14     1708.43     1461.25    205.77 o 
  -7   7  14      472.89      319.51    120.99 o 
  -5   7  14     4896.88     4802.03    137.22 o 
  -3   7  14     1408.53     1411.11     83.60 o 
  -1   7  14      540.87      763.99     79.03 o 
   1   7  14     2549.26     2671.24    220.32 o 
   5   7  14      519.10      667.73    100.23 o 
   7   7  14      967.96      753.33    110.85 o 
   9   7  14     4325.96     4288.11    154.83 o 
  11   7  14       23.46     -120.73    120.73 o 
  13   7  14      952.80     1114.35    137.08 o 
 -18   8  14      228.00       39.78    245.77 o 
 -16   8  14       47.75      197.10    183.55 o 
 -14   8  14       11.26     -251.77    251.77 o 
 -12   8  14      128.59      163.10    234.66 o 
 -10   8  14      200.41      195.55    237.54 o 
  -8   8  14     1734.03     1612.28    165.98 o 
  -6   8  14     2416.48     2261.36    164.98 o 
  -4   8  14      267.85      123.60    324.43 o 
  -2   8  14     1783.18     2240.01    162.52 o 
   0   8  14     1691.01     1785.91    251.99 o 
   2   8  14     1060.29     1121.28    237.54 o 
   4   8  14      399.26      422.65    246.65 o 
   6   8  14      383.62      158.06    136.00 o 
   8   8  14       44.66       25.21    113.54 o 
  10   8  14      137.02      147.51    208.60 o 
 -13   9  14     2339.75     2239.44    285.32 o 
 -11   9  14     2192.89     2466.60    197.11 o 
  -9   9  14     6429.55     6577.76    249.30 o 
  -7   9  14     2745.98     2775.02    200.19 o 
  -5   9  14     4242.29     4128.33    209.63 o 
  -3   9  14     1577.15     1842.47    180.44 o 
  -1   9  14      648.59      805.07    246.65 o 
   1   9  14     2546.33     2530.10    298.65 o 
   3   9  14       53.10     -115.33    217.99 o 
   5   9  14     6748.32     7664.06    398.65 o 
 -27   1  15      241.00      264.66    185.50 o 
 -25   1  15     3333.68     3382.12    309.76 o 
 -23   1  15      670.51      712.83    155.05 o 
 -21   1  15    20824.28    20711.17    383.81 o 
 -19   1  15       38.15      -91.09    110.85 o 
 -17   1  15    15593.98    15517.59    276.43 o 
 -15   1  15      583.73      593.18    129.38 o 
 -13   1  15     8118.10     8346.95    166.23 o 
 -11   1  15      369.15      381.29    100.97 o 
  -9   1  15     2276.01     2210.29     99.38 o 
  -7   1  15      328.51      328.50     44.26 o 
  -5   1  15      282.84      380.99     73.59 o 
  -3   1  15     7872.97     7640.72    142.06 o 
  -1   1  15     9721.57     9136.55    160.95 o 
   1   1  15      203.12      433.72    108.57 o 
   3   1  15       66.52      226.64    115.08 o 
   5   1  15     8611.66     8769.00    265.99 o 
   7   1  15      393.62      411.37    188.77 o 
   9   1  15     4778.24     4862.51    200.52 o 
  11   1  15     1153.52     1036.83    201.88 o 
  13   1  15     4902.07     5172.75    221.22 o 
  15   1  15     1596.65     1552.20    261.32 o 
  17   1  15     6935.06     7756.36    584.08 o 
  19   1  15      915.28      820.58    180.48 o 
 -28   2  15     1911.98     2471.88    254.43 o 
 -24   2  15    14609.71    13532.44    386.20 o 
 -22   2  15     1148.76     1126.55    184.71 o 
 -20   2  15     3845.76     4479.56    175.15 o 
 -18   2  15       49.44      -32.70     94.49 o 
 -16   2  15      384.38      466.78    105.91 o 
 -14   2  15     1006.93      968.37     88.78 o 
 -12   2  15      114.94       81.81    170.88 o 
 -10   2  15     9567.64     9823.83    235.23 o 
  -8   2  15     8492.10     8765.63    199.02 o 
  -6   2  15    11578.10    11572.98    174.52 o 
  -4   2  15      844.63      838.86     94.08 o 
  -2   2  15     5939.88     5980.96    130.24 o 
   0   2  15      186.89      137.76     87.78 o 
   2   2  15    16456.01    15544.49    292.01 o 
   4   2  15     6426.25     6423.70    194.19 o 
   6   2  15    14377.24    14154.47    421.76 o 
   8   2  15     9150.45     9002.81    284.99 o 
  10   2  15     6011.46     6084.94    228.06 o 
  12   2  15      487.25      874.40    245.10 o 
  14   2  15      144.44      102.70    166.73 o 
  16   2  15     4809.94     5005.95    233.88 o 
  18   2  15     1203.79     1010.96    234.77 o 
 -27   3  15        1.35     -189.57    189.57 o 
 -25   3  15      874.73      712.85    199.10 o 
 -23   3  15      576.80     1247.05    252.88 o 
 -21   3  15      749.01      808.98    156.99 o 
 -19   3  15      322.30      162.32    116.94 o 
 -17   3  15      628.66      428.99    218.02 o 
 -15   3  15     1898.65     1709.89    260.88 o 
 -13   3  15      204.84      250.85    115.34 o 
 -11   3  15       33.24       83.93     90.96 o 
  -9   3  15     1084.96     1034.46     80.36 o 
  -7   3  15     7559.30     7620.49    135.69 o 
  -5   3  15     1092.24     1000.68     54.74 o 
  -3   3  15       10.68      -10.30     65.49 o 
  -1   3  15       46.22       32.63    117.91 o 
   1   3  15     3438.97     3527.51    159.28 o 
   3   3  15     5733.11     5882.85    192.57 o 
   5   3  15      630.95      700.37    128.19 o 
   7   3  15     2436.84     2484.94    146.98 o 
   9   3  15      764.42      505.67    114.20 o 
  11   3  15     1150.95     1145.07    142.65 o 
  13   3  15       63.27      -37.70    155.85 o 
  15   3  15        0.19     -156.64    156.64 o 
  17   3  15       30.02      185.96    223.88 o 
  19   3  15      137.98      193.93    207.96 o 
 -26   4  15      748.04      449.53    281.99 o 
 -24   4  15     2156.02     2557.87    300.43 o 
 -22   4  15      126.51      259.90    130.39 o 
 -20   4  15     1091.88     1155.35    154.90 o 
 -18   4  15     5219.48     4905.12    216.78 o 
 -16   4  15     9644.40     9576.24    230.73 o 
 -14   4  15     5916.19     6083.34    156.95 o 
 -12   4  15    14484.43    13757.72    240.07 o 
 -10   4  15     6636.80     6878.32    155.23 o 
  -8   4  15      467.21      366.10     86.60 o 
  -6   4  15     3629.81     3714.55    123.49 o 
  -4   4  15       16.70       84.11     64.29 o 
  -2   4  15     4767.76     4722.26    172.12 o 
   0   4  15     3933.76     3906.63    299.21 o 
   2   4  15    18719.06    18583.96    373.43 o 
   4   4  15       58.03      217.99    164.88 o 
   6   4  15     2869.83     3013.60    164.86 o 
   8   4  15     4553.41     4800.64    133.84 o 
  10   4  15      147.30       60.14    103.13 o 
  12   4  15     2961.22     3277.86    353.76 o 
  14   4  15     2180.39     1809.61    189.93 o 
  16   4  15    12189.70    12484.42    334.24 o 
 -23   5  15     1633.97     2025.68    305.98 o 
 -21   5  15     4519.00     4354.67    282.21 o 
 -19   5  15       79.99      157.99    254.65 o 
 -17   5  15     4515.42     4377.92    181.45 o 
 -15   5  15      310.21      584.60    144.37 o 
 -13   5  15    18013.68    17313.66    285.99 o 
 -11   5  15      698.79      633.53     94.69 o 
  -9   5  15     5317.29     5513.46    143.83 o 
  -7   5  15     1242.99     1340.96    118.21 o 
  -5   5  15     1144.07     1323.64    170.03 o 
  -3   5  15    17282.80    17598.55    336.06 o 
  -1   5  15     5399.72     5489.73    200.88 o 
   1   5  15     3703.83     3640.60    160.48 o 
   3   5  15     2761.13     3074.18    157.31 o 
   5   5  15     9360.67    10318.22    267.23 o 
   7   5  15     1987.70     1969.46    153.15 o 
   9   5  15    11673.76    11350.59    217.82 o 
  11   5  15     4016.42     3730.44    144.15 o 
  13   5  15     4037.17     4083.67    239.99 o 
  15   5  15      992.88      517.23    172.56 o 
 -22   6  15      183.97       70.00    250.88 o 
 -20   6  15       26.13      132.88    267.10 o 
 -18   6  15       46.28       73.33    263.54 o 
 -16   6  15      543.10      387.76    226.88 o 
 -14   6  15        0.91      -91.55    163.77 o 
 -12   6  15      171.35      238.43    205.32 o 
 -10   6  15      966.88     1034.12    129.93 o 
  -8   6  15      242.26      363.08    123.44 o 
  -6   6  15      130.15      225.49    109.53 o 
  -4   6  15      378.96      571.27    192.05 o 
  -2   6  15     7254.93     7334.83    162.30 o 
   0   6  15     1875.98     1814.46    138.22 o 
   2   6  15       31.15        0.85    113.13 o 
   4   6  15       58.81     -117.36    117.36 o 
   6   6  15      509.15      317.76     92.25 o 
   8   6  15       40.34        6.43    143.46 o 
  10   6  15     1574.90     1437.49    119.27 o 
  12   6  15        3.94     -122.39    122.39 o 
  14   6  15        6.54       13.55    255.77 o 
 -19   7  15      756.46      896.84    259.10 o 
 -17   7  15      428.41     1063.28    289.32 o 
 -15   7  15        1.12      367.54    254.88 o 
 -13   7  15      575.57      720.85    258.43 o 
 -11   7  15     4329.75     4092.24    275.54 o 
  -9   7  15    11316.40    11933.41    438.42 o 
  -7   7  15     6321.20     5797.57    155.16 o 
  -5   7  15     3079.74     2881.88    125.16 o 
  -3   7  15     3851.67     3813.41    174.95 o 
  -1   7  15     1283.07     1416.15    252.65 o 
   1   7  15     2050.43     2148.12    253.77 o 
   3   7  15      342.59      214.88    226.43 o 
   5   7  15     3600.60     4044.91    177.78 o 
   7   7  15      559.15      424.40    138.54 o 
   9   7  15     3222.70     3563.27    232.84 o 
  11   7  15       44.87       23.81    123.34 o 
 -16   8  15     2010.99     2139.67    280.87 o 
 -14   8  15     2512.26     2582.98    301.32 o 
 -12   8  15      893.15      936.62    260.65 o 
 -10   8  15     2765.30     2574.82    183.34 o 
  -8   8  15      138.12      590.42    247.10 o 
  -6   8  15     4106.65     4464.47    228.54 o 
  -4   8  15      419.23      526.24    161.78 o 
  -2   8  15     1464.05     1576.14    166.99 o 
   0   8  15     4498.31     5081.30    329.09 o 
   2   8  15     4381.79     5237.96    297.54 o 
   4   8  15      454.34      700.85    275.10 o 
   6   8  15     2195.70     2527.39    191.29 o 
   8   8  15      362.16      533.16    123.67 o 
  -9   9  15       78.26      620.19    269.32 o 
  -7   9  15      487.81      415.94    164.83 o 
  -5   9  15       14.08     -183.68    199.43 o 
  -3   9  15      160.01      -61.92    162.83 o 
  -1   9  15      220.54      583.97    233.10 o 
   1   9  15       19.31       -7.56    271.32 o 
 -26   0  16     2875.32     2887.19    258.65 o 
 -22   0  16      636.04      678.63    233.77 o 
 -20   0  16     1734.33     2208.78    249.32 o 
 -18   0  16    11080.47    10954.34    400.20 o 
 -16   0  16     9513.87     9802.43    271.07 o 
 -14   0  16    25077.81    24885.72    470.40 o 
 -12   0  16    43097.53    43605.16   1027.50 o 
 -10   0  16    30757.22    32680.82    806.85 o 
  -8   0  16     3036.87     3584.49    234.88 o 
  -6   0  16      433.09      712.41    159.33 o 
  -4   0  16    32301.04    31765.53    782.41 o 
  -2   0  16      126.62      226.21    160.21 o 
   0   0  16     6390.35     6387.90    286.65 o 
   2   0  16     9403.06     8954.44    344.21 o 
   4   0  16     7505.74     7542.51    324.87 o 
   6   0  16     2184.57     2882.08    252.21 o 
   8   0  16     3930.68     4027.13    245.54 o 
  10   0  16    19501.58    19563.92    578.19 o 
  12   0  16     8085.53     8314.48    397.31 o 
  14   0  16      242.81       43.11    187.99 o 
  16   0  16    12716.80    12339.16    505.31 o 
  18   0  16      234.15      154.21    301.32 o 
 -27   1  16      449.88      255.23    196.34 o 
 -25   1  16      183.30      320.58    170.91 o 
 -23   1  16      244.54       41.96    214.88 o 
 -21   1  16     3703.29     4348.77    206.74 o 
 -19   1  16      220.38      203.51    118.88 o 
 -17   1  16     1164.93     1157.14    176.42 o 
 -15   1  16      222.64       40.88    104.25 o 
 -13   1  16      856.18      861.43    112.28 o 
 -11   1  16      772.93      718.22    125.99 o 
  -9   1  16     3837.21     4221.95    168.06 o 
  -7   1  16     5271.65     5160.89    112.68 o 
  -5   1  16     2081.63     2038.17    122.48 o 
  -3   1  16      904.60      852.37    122.43 o 
  -1   1  16    18212.79    17728.05    353.04 o 
   1   1  16       33.42      128.06    112.71 o 
   3   1  16      458.95      425.49    133.31 o 
   5   1  16     5992.82     5871.18    199.95 o 
   7   1  16     3878.46     3615.14    212.32 o 
   9   1  16     3449.86     3446.91    200.55 o 
  11   1  16      934.48      944.75    152.01 o 
  13   1  16     1485.69     1411.80    172.13 o 
  15   1  16       53.91       78.60    181.55 o 
  17   1  16      773.84      873.76    252.21 o 
 -26   2  16        3.01      -36.11    180.87 o 
 -24   2  16     7012.24     6870.61    235.11 o 
 -22   2  16      891.36      918.32    162.98 o 
 -20   2  16      313.50      267.02    121.84 o 
 -18   2  16     4476.29     4576.66    158.42 o 
 -16   2  16      367.69      415.69    113.57 o 
 -14   2  16     2934.25     2691.05    150.98 o 
 -12   2  16     5567.69     5366.37    220.10 o 
 -10   2  16     9474.78    10172.51    345.65 o 
  -8   2  16     2210.34     2222.70     96.18 o 
  -6   2  16     1553.92     1500.54    123.46 o 
  -4   2  16     2217.84     2282.62    138.03 o 
  -2   2  16       87.74       32.76    103.77 o 
   0   2  16     1991.29     1735.95    135.53 o 
   2   2  16     4460.46     4535.34    178.88 o 
   4   2  16     4988.59     4896.41    194.24 o 
   6   2  16      844.37      563.45    227.10 o 
   8   2  16      951.21     1177.82    266.32 o 
  10   2  16     2762.67     2829.46    193.42 o 
  12   2  16      763.25     1059.88    184.18 o 
  14   2  16      412.79      477.13    151.18 o 
  16   2  16     1103.71     1165.73    266.88 o 
 -25   3  16     1736.16     2215.74    250.99 o 
 -23   3  16       15.69      127.33    246.43 o 
 -21   3  16    11448.27    11840.14    306.99 o 
 -19   3  16      231.03      225.45    104.05 o 
 -17   3  16     7558.12     7608.29    189.37 o 
 -15   3  16      236.11      299.68    112.75 o 
 -13   3  16    12427.17    12788.81    290.56 o 
 -11   3  16     1374.74     1474.98     93.18 o 
  -9   3  16     7895.55     7885.62    163.33 o 
  -7   3  16      586.37      726.54    119.40 o 
  -5   3  16     6404.67     6335.99    134.99 o 
  -3   3  16    15256.77    15164.01    318.16 o 
  -1   3  16     7444.46     7454.24    206.59 o 
   1   3  16     2127.24     2009.33    142.75 o 
   3   3  16     1434.56     1112.86    138.63 o 
   5   3  16     9644.98     9916.59    266.44 o 
   7   3  16     6708.30     5924.53    208.47 o 
   9   3  16     2641.93     2728.01    167.56 o 
  11   3  16       86.03      113.85    161.24 o 
  13   3  16    12843.04    13009.25    346.80 o 
  15   3  16      328.99      374.57    187.01 o 
  17   3  16     2532.56     2184.52    713.63 o 
 -24   4  16     1650.87     1108.83    283.32 o 
 -22   4  16     1316.95     1458.87    212.21 o 
 -20   4  16      648.60      778.40    158.95 o 
 -18   4  16     1573.55     1220.14    182.44 o 
 -16   4  16      844.48      908.74    145.77 o 
 -14   4  16     5133.78     5117.54    150.60 o 
 -12   4  16      301.27      137.33    108.68 o 
 -10   4  16     1099.00     1002.70     92.05 o 
  -8   4  16      162.46      282.83    114.13 o 
  -6   4  16     2836.81     3155.67    106.26 o 
  -4   4  16      696.44      697.72     78.66 o 
  -2   4  16       39.08      158.49    300.10 o 
   0   4  16      273.18      359.06    323.21 o 
   2   4  16     1917.50     1693.99    146.28 o 
   4   4  16       55.09     -141.10    239.32 o 
   6   4  16     4856.60     4854.29    290.32 o 
   8   4  16     2041.66     2059.73    172.63 o 
  10   4  16       12.28       -4.01     85.71 o 
  12   4  16     1141.87     1049.39    267.32 o 
  14   4  16       54.78      -92.63    175.28 o 
  16   4  16     1392.66     1400.78    209.06 o 
 -23   5  16       21.60       44.66    269.54 o 
 -21   5  16     3011.38     3466.49    315.10 o 
 -19   5  16       34.02     -268.65    268.65 o 
 -17   5  16      692.58      269.10    244.43 o 
 -15   5  16      792.57      558.57    102.97 o 
 -13   5  16     3121.52     3019.87    128.46 o 
 -11   5  16     3679.46     3585.51    134.68 o 
  -9   5  16     7663.94     7073.31    212.80 o 
  -7   5  16     1258.98     1047.05     95.03 o 
  -5   5  16       20.54      -46.32     81.73 o 
  -3   5  16      151.50      223.65     76.22 o 
  -1   5  16      129.83      142.96    115.03 o 
   1   5  16     2546.86     2527.48    145.60 o 
   3   5  16     1624.78     1360.32    312.65 o 
   5   5  16     1935.88     1844.78    154.02 o 
   7   5  16      997.13      719.56    134.02 o 
   9   5  16      759.45      641.75    118.47 o 
  11   5  16      965.42      824.20    236.10 o 
  13   5  16     6878.10     6842.23    266.68 o 
 -20   6  16     1775.65     1658.14    307.98 o 
 -18   6  16     3365.05     3630.26    303.32 o 
 -16   6  16     1921.64     2252.78    281.10 o 
 -14   6  16      521.55      534.86    245.32 o 
 -12   6  16     1026.73     1042.36    361.65 o 
 -10   6  16     3509.59     3690.26    289.99 o 
  -8   6  16     2414.31     2196.20    149.37 o 
  -6   6  16    20854.37    21147.78    409.10 o 
  -4   6  16     1127.51     1308.20    128.41 o 
  -2   6  16     8549.06     8956.22    397.31 o 
   0   6  16     2725.56     3221.40    283.32 o 
   2   6  16     4713.28     4951.31    339.09 o 
   4   6  16      715.30      371.31    187.99 o 
   6   6  16     3358.81     3314.62    233.54 o 
   8   6  16     6349.05     6691.29    175.08 o 
  10   6  16     4635.98     4602.71    212.19 o 
  12   6  16       30.93      -40.18    178.97 o 
 -17   7  16     3615.06     4146.68    346.43 o 
 -15   7  16       19.16      487.98    270.21 o 
 -13   7  16     1441.24     1399.93    275.54 o 
 -11   7  16       64.15      589.53    257.10 o 
  -9   7  16      654.67      941.43    154.73 o 
  -7   7  16      727.71      516.20    221.10 o 
  -5   7  16      479.67      -25.98    285.32 o 
  -3   7  16     7716.58     7855.62    233.80 o 
  -1   7  16     1138.36     1119.06    230.88 o 
   1   7  16     5361.10     5035.31    340.87 o 
   3   7  16     2408.70     2160.78    237.32 o 
   5   7  16     6455.04     6818.99    373.54 o 
   7   7  16     2106.50     1972.70    174.12 o 
   9   7  16      266.25      325.43    235.88 o 
 -14   8  16      123.93      325.54    267.54 o 
 -12   8  16      116.62       35.11    272.43 o 
 -10   8  16      463.71      630.32    289.76 o 
  -8   8  16       32.68      136.83    151.83 o 
  -6   8  16     1654.75     1642.67    176.44 o 
  -4   8  16      202.52     -119.75    291.10 o 
  -2   8  16       47.42      485.31    244.43 o 
   0   8  16       16.96      313.54    257.99 o 
   2   8  16     1322.95     1426.15    302.65 o 
   4   8  16      315.20       64.22    201.55 o 
 -25   1  17     1373.69     1560.06    175.42 o 
 -23   1  17     5248.18     4959.42    227.29 o 
 -21   1  17     8638.96     8696.35    277.92 o 
 -19   1  17      612.25      839.96    217.10 o 
 -17   1  17     1455.15     1597.27    203.84 o 
 -15   1  17     2862.98     2820.72    171.09 o 
 -13   1  17     8946.80     9247.37    257.59 o 
 -11   1  17      951.24     1173.95    117.53 o 
  -9   1  17    28263.24    29585.49    415.16 o 
  -7   1  17       21.88       45.90    115.35 o 
  -5   1  17    14880.91    15831.84    340.85 o 
  -3   1  17     5441.37     5270.00    208.21 o 
  -1   1  17     2930.03     3220.65    178.88 o 
   1   1  17     1641.54     1510.82    143.18 o 
   3   1  17     1633.63     1406.78    151.31 o 
   5   1  17    14432.04    14727.63    342.72 o 
   7   1  17     1837.57     1808.59    284.10 o 
   9   1  17     2204.96     2197.33    162.15 o 
  11   1  17       38.69     -107.42    174.55 o 
  13   1  17     5605.24     5913.60    267.10 o 
  15   1  17      469.83      444.90    207.89 o 
 -26   2  17      207.07      338.44    203.95 o 
 -24   2  17     6016.05     6276.89    285.87 o 
 -22   2  17      384.41      343.13    169.78 o 
 -20   2  17     4641.29     5153.56    227.86 o 
 -18   2  17     5643.10     5409.34    181.41 o 
 -16   2  17     1959.32     1795.16    153.04 o 
 -14   2  17     2063.02     2172.72    205.99 o 
 -12   2  17      422.60      400.07    120.33 o 
 -10   2  17    13639.22    13527.60    254.56 o 
  -8   2  17      479.28      493.78     66.68 o 
  -6   2  17    10981.16    10924.45    385.76 o 
  -4   2  17     4879.08     4897.73    184.09 o 
  -2   2  17     9731.77     9668.04    310.32 o 
   0   2  17       27.12      170.10    124.80 o 
   2   2  17     8653.50     8835.88    247.74 o 
   4   2  17     1110.45      981.23    257.65 o 
   6   2  17     1136.76     1099.58    131.66 o 
   8   2  17      493.98      391.31    176.88 o 
  10   2  17     2879.62     2828.32    199.96 o 
  12   2  17      474.08      371.22    181.67 o 
  14   2  17     2171.17     2387.32    220.37 o 
  16   2  17     2912.10     2907.57    214.33 o 
 -25   3  17     4485.36     3556.93    369.54 o 
 -23   3  17      247.31      154.30    182.89 o 
 -21   3  17     1749.85     1753.34    162.99 o 
 -19   3  17      294.78      152.77    150.81 o 
 -17   3  17      302.94      487.94    148.95 o 
 -15   3  17     1713.39     1460.23    256.65 o 
 -13   3  17     1602.09     1450.82    107.28 o 
 -11   3  17      825.99      800.88     94.80 o 
  -9   3  17      944.79      795.10     95.47 o 
  -7   3  17      224.45      -75.33    195.99 o 
  -5   3  17     3993.17     4145.13    151.78 o 
  -3   3  17      237.32      246.89    123.62 o 
  -1   3  17     9482.46     9387.05    253.71 o 
   1   3  17     1548.28     1688.28    130.24 o 
   3   3  17     2202.60     1835.46    160.63 o 
   5   3  17     2301.32     2287.71    389.31 o 
   7   3  17     2610.68     2699.03    168.25 o 
   9   3  17      642.45      499.84    179.66 o 
  11   3  17        4.13       33.98    148.62 o 
  13   3  17       37.54      337.54    262.88 o 
  15   3  17        2.37      109.55    186.66 o 
 -22   4  17      127.90     -212.66    290.65 o 
 -20   4  17       91.74       64.22    258.21 o 
 -18   4  17     2857.53     2454.60    159.17 o 
 -16   4  17     6176.25     6477.82    229.79 o 
 -14   4  17     4049.48     3584.27    141.24 o 
 -12   4  17     6888.00     6892.08    180.95 o 
 -10   4  17     9604.18     9571.98    195.78 o 
  -8   4  17     2226.20     2408.06    160.88 o 
  -6   4  17     4014.42     4129.79    126.70 o 
  -4   4  17      680.82      569.77     71.70 o 
  -2   4  17     3973.37     4066.08    168.50 o 
   0   4  17     1650.46     1386.51    138.29 o 
   2   4  17    19151.58    18734.50    385.83 o 
   4   4  17      142.61      265.76    246.65 o 
   6   4  17      939.44      842.44    303.32 o 
   8   4  17     7538.34     7390.64    257.36 o 
  10   4  17      754.33      671.16    189.22 o 
  12   4  17     1578.75     1710.88    200.28 o 
  14   4  17      156.64      285.03    192.06 o 
 -21   5  17     2231.85     2422.77    311.76 o 
 -19   5  17      609.34      977.06    262.43 o 
 -17   5  17     8662.23     8999.78    407.98 o 
 -15   5  17       42.97      165.77    247.32 o 
 -13   5  17    14960.99    14411.51    517.53 o 
 -11   5  17        4.05     -134.64    134.64 o 
  -9   5  17     5503.40     5487.37    191.53 o 
  -7   5  17       49.30      -40.82    152.64 o 
  -5   5  17     6987.13     7271.51    166.85 o 
  -3   5  17     2211.27     2175.72    363.43 o 
  -1   5  17     7508.38     7816.00    226.47 o 
   1   5  17     5029.78     5282.39    205.05 o 
   3   5  17       62.57     -101.04    255.54 o 
   5   5  17     5208.82     5219.07    264.43 o 
   7   5  17     1296.91     1080.41    159.62 o 
   9   5  17     2852.55     2876.08    186.56 o 
  11   5  17     3411.36     3293.85    211.80 o 
 -18   6  17      355.37      417.31    267.10 o 
 -16   6  17     3175.21     3222.06    320.21 o 
 -14   6  17      697.54      372.87    227.77 o 
 -12   6  17      995.93     1067.28    253.99 o 
 -10   6  17     1512.72     1443.26    265.32 o 
  -8   6  17     2288.29     1784.06    149.40 o 
  -6   6  17       69.84       -1.11    129.10 o 
  -4   6  17      792.65      772.39    128.03 o 
  -2   6  17     1719.87     1426.15    274.43 o 
   0   6  17       11.55      286.65    240.65 o 
   2   6  17     1700.47     1675.25    273.54 o 
   4   6  17      217.28     -278.88    278.88 o 
   6   6  17      934.29      681.79    167.12 o 
   8   6  17      109.42      195.65    168.05 o 
  10   6  17      223.42      234.65    164.04 o 
 -15   7  17     1550.06     1822.13    316.65 o 
 -13   7  17     5774.07     6077.48    373.54 o 
 -11   7  17     2744.63     2544.10    238.65 o 
  -9   7  17     3093.80     2848.55    188.78 o 
  -7   7  17       29.53       -4.03    138.20 o 
  -5   7  17     5405.59     5416.14    208.74 o 
  -3   7  17     2502.04     2469.88    314.43 o 
  -1   7  17     2378.14     2097.67    281.76 o 
   1   7  17      444.53      305.76    272.21 o 
   3   7  17      248.45     -111.55    279.76 o 
   5   7  17     1152.94      950.40    301.32 o 
  -8   8  17       69.35     -171.91    171.91 o 
  -6   8  17     1268.18     1633.04    336.87 o 
  -4   8  17      464.79      221.62    395.98 o 
  -2   8  17     4253.31     5056.42    359.32 o 
   0   8  17      360.60      273.32    260.88 o 
 -24   0  18    10068.41     9662.85    441.53 o 
 -22   0  18      905.15      769.74    260.65 o 
 -20   0  18     3177.27     3216.06    267.99 o 
 -18   0  18     2283.14     2466.77    255.54 o 
 -16   0  18    11552.81    11396.99    419.98 o 
 -14   0  18     1460.92     1529.48    209.77 o 
 -12   0  18    12175.28    12986.91    443.98 o 
 -10   0  18    37868.85    37101.27    917.73 o 
  -8   0  18     1071.34     1379.93    227.10 o 
  -6   0  18     2633.41     2669.42    222.21 o 
  -4   0  18      166.17      -12.89    134.22 o 
  -2   0  18      977.45      994.17    162.88 o 
   0   0  18     2185.08     2081.45    205.99 o 
   2   0  18     6436.33     6568.56    321.32 o 
   4   0  18      179.18       83.77    161.10 o 
   6   0  18     4022.89     3869.81    289.54 o 
   8   0  18     5779.83     5827.93    356.65 o 
  10   0  18      379.64      424.65    219.54 o 
  12   0  18     2438.03     2654.53    322.65 o 
  14   0  18       28.26      125.77    220.21 o 
 -25   1  18       73.80      -34.40    192.55 o 
 -23   1  18     1131.23     1059.84    193.05 o 
 -21   1  18      656.94      588.06    210.66 o 
 -19   1  18     1818.02     1924.53    166.47 o 
 -17   1  18     2131.83     2362.10    176.85 o 
 -15   1  18        5.47      107.80    228.21 o 
 -13   1  18    10475.89    10219.49    263.80 o 
 -11   1  18     1459.14     1277.20    145.01 o 
  -9   1  18      296.75      279.54     70.44 o 
  -7   1  18     2056.32     1810.86    142.12 o 
  -5   1  18     8129.15     8178.97    240.52 o 
  -3   1  18     1823.24     1833.03    152.41 o 
  -1   1  18     5325.94     5013.53    202.25 o 
   1   1  18     1884.60     1749.06    162.21 o 
   3   1  18     3131.11     3288.39    458.98 o 
   5   1  18       15.36      -21.10    163.05 o 
   7   1  18      426.59      506.27    172.38 o 
   9   1  18      294.30      272.21    274.88 o 
  11   1  18      331.88        0.82    189.18 o 
  13   1  18     2594.69     2705.53    231.42 o 
 -24   2  18       78.05     -175.25    175.25 o 
 -22   2  18     2107.99     2087.07    197.94 o 
 -20   2  18       65.08       47.07    161.73 o 
 -18   2  18     1715.33     1648.01    273.76 o 
 -16   2  18     1372.49     1581.75    168.40 o 
 -14   2  18      154.22      549.97    149.01 o 
 -12   2  18     2134.13     2304.72    164.45 o 
 -10   2  18     4246.69     3963.64    179.74 o 
  -8   2  18       35.08      206.79    385.43 o 
  -6   2  18       12.56      -39.11    109.30 o 
  -4   2  18      358.86      208.05    133.20 o 
  -2   2  18     3867.26     3832.00    180.92 o 
   0   2  18      337.97      235.74    222.88 o 
   2   2  18       14.08      273.22    136.48 o 
   4   2  18     2508.45     2649.13    182.31 o 
   6   2  18      150.81       87.89    159.88 o 
   8   2  18       11.43      207.51    164.73 o 
  10   2  18      115.00     -140.24    182.23 o 
  12   2  18      820.07      731.91    183.44 o 
  14   2  18        6.87      173.26    377.98 o 
 -23   3  18      941.53      736.85    231.99 o 
 -21   3  18     6623.42     7205.05    271.08 o 
 -19   3  18     1159.79     1195.40    180.94 o 
 -17   3  18      891.36     1252.42    181.88 o 
 -15   3  18        5.36       13.18    241.65 o 
 -13   3  18     7746.22     8232.01    248.25 o 
 -11   3  18       37.88      -46.50    131.78 o 
  -9   3  18     4458.24     4734.52    198.65 o 
  -7   3  18     6846.57     6813.04    148.11 o 
  -5   3  18     5009.73     5236.08    200.58 o 
  -3   3  18      105.53      195.84    133.52 o 
  -1   3  18     6223.60     5963.48    215.04 o 
   1   3  18     2246.75     2170.28    171.43 o 
   3   3  18     7981.73     8051.54    251.25 o 
   5   3  18     1784.53     2007.37    173.66 o 
   7   3  18     4701.21     4686.76    225.46 o 
   9   3  18      965.23     1197.69    193.08 o 
  11   3  18      335.54      136.16    192.61 o 
  13   3  18     3590.45     4009.50    293.43 o 
 -22   4  18      802.36      567.08    306.21 o 
 -20   4  18     3070.20     3603.82    318.21 o 
 -18   4  18        4.46       -2.22    248.88 o 
 -16   4  18      659.08      978.26    162.62 o 
 -14   4  18       17.94       54.27    126.26 o 
 -12   4  18       26.10     -236.21    236.21 o 
 -10   4  18     3429.97     3654.79    188.60 o 
  -8   4  18     1636.76     1357.97    149.86 o 
  -6   4  18      587.52      762.65     79.42 o 
  -4   4  18     2085.73     1804.52    146.78 o 
  -2   4  18       66.49      176.30    150.44 o 
   0   4  18      173.77       13.55    209.88 o 
   2   4  18      245.48      591.30    235.99 o 
   4   4  18      231.14      292.25    156.54 o 
   6   4  18     3214.22     3019.79    194.57 o 
   8   4  18       31.30     -175.03    183.44 o 
  10   4  18     2905.23     2886.04    211.86 o 
 -19   5  18      249.82      212.43    268.65 o 
 -17   5  18      196.82      363.76    261.76 o 
 -15   5  18     1184.23     1117.72    213.77 o 
 -13   5  18     1520.79     1338.82    281.32 o 
 -11   5  18      973.05     1147.50    271.54 o 
  -9   5  18     1423.97     1114.95    129.66 o 
  -7   5  18       88.09     -107.22    107.22 o 
  -5   5  18     2435.98     2716.76    151.78 o 
  -3   5  18      382.94      572.86    229.32 o 
  -1   5  18       23.44      227.48    146.51 o 
   1   5  18       45.57     -119.85    191.10 o 
   3   5  18       73.41     -226.88    234.21 o 
   5   5  18     2706.10     2831.80    195.89 o 
   7   5  18      122.24     -189.94    225.32 o 
   9   5  18     2985.07     3015.06    212.18 o 
 -16   6  18     6328.46     6254.58    373.98 o 
 -14   6  18       27.19       54.44    273.76 o 
 -12   6  18     3020.19     3109.18    297.10 o 
 -10   6  18     3620.31     4135.47    190.91 o 
  -8   6  18     5145.24     5441.06    209.26 o 
  -6   6  18     2959.80     2939.27    164.26 o 
  -4   6  18      187.64      241.32    281.99 o 
  -2   6  18     4925.63     5068.86    303.10 o 
   0   6  18     1176.58     1526.59    289.76 o 
   2   6  18     5324.86     5259.52    373.98 o 
   4   6  18       21.46     -122.22    281.10 o 
   6   6  18     2575.20     2959.06    399.42 o 
 -11   7  18      236.70      237.78    160.68 o 
  -9   7  18       65.66      167.34    160.80 o 
  -7   7  18      535.14      409.31    289.10 o 
  -5   7  18     1580.63     2343.44    326.43 o 
  -3   7  18     4296.74     4806.65    373.76 o 
  -1   7  18      475.27      616.19    290.87 o 
   1   7  18     2439.18     2709.64    336.21 o 
 -23   1  19     2489.60     2634.36    220.37 o 
 -21   1  19     5469.48     5527.89    249.86 o 
 -19   1  19     1980.04     1699.49    180.13 o 
 -17   1  19      650.85      809.09    156.55 o 
 -15   1  19     1839.05     1820.12    176.34 o 
 -13   1  19     8472.12     9552.78    282.46 o 
 -11   1  19      804.38      742.13    151.55 o 
  -9   1  19      214.65      460.61    179.88 o 
  -7   1  19     1425.43     1431.71    185.99 o 
  -5   1  19     5498.38     5181.10    195.70 o 
  -3   1  19      546.76      480.65    139.78 o 
  -1   1  19     2013.81     2109.82    177.71 o 
   1   1  19    22492.97    20882.77    424.46 o 
   3   1  19     2360.21     2171.73    268.44 o 
   5   1  19      497.26      707.83    446.31 o 
   7   1  19     5100.66     4889.26    240.54 o 
   9   1  19     1788.43     1737.53    219.33 o 
  11   1  19     1105.86     1335.38    345.09 o 
 -22   2  19        8.32      -74.21    187.80 o 
 -20   2  19     1770.94     1845.79    202.29 o 
 -18   2  19       52.86     -168.41    168.74 o 
 -16   2  19     3576.71     3375.09    188.64 o 
 -14   2  19       88.98       11.13    151.04 o 
 -12   2  19     4005.82     4225.32    202.51 o 
 -10   2  19    12746.37    12263.82    313.76 o 
  -8   2  19     1309.98     1561.69    170.67 o 
  -6   2  19      312.62      436.28    149.46 o 
  -4   2  19     1059.32     1257.36    134.81 o 
  -2   2  19     5771.08     5475.91    209.96 o 
   0   2  19        2.50      -85.42    146.48 o 
   2   2  19     7602.73     7419.92    252.24 o 
   4   2  19      205.74      138.08    137.22 o 
   6   2  19     6171.84     6592.68    256.50 o 
   8   2  19     1178.65     1328.21    340.65 o 
  10   2  19     2957.33     3057.61    469.20 o 
 -21   3  19       21.19      149.33    300.43 o 
 -19   3  19     1168.02     1341.70    187.95 o 
 -17   3  19        9.52      150.25    169.50 o 
 -15   3  19      168.46      495.97    163.41 o 
 -13   3  19      709.31      622.38    148.48 o 
 -11   3  19     1207.60     1475.33    163.83 o 
  -9   3  19     1248.68     1225.39    247.77 o 
  -7   3  19      103.91       97.71    135.84 o 
  -5   3  19      130.75      182.71    141.83 o 
  -3   3  19      614.12      412.00    156.37 o 
  -1   3  19     7362.16     6881.05    238.74 o 
   1   3  19     2239.78     2087.82    179.49 o 
   3   3  19     1338.71     1152.04    294.32 o 
   5   3  19      589.68      531.68    159.88 o 
   7   3  19     1303.50     1290.62    188.07 o 
   9   3  19     3110.17     3027.32    252.88 o 
 -20   4  19     2837.84     3214.06    337.98 o 
 -18   4  19     2550.28     2284.78    243.32 o 
 -16   4  19     2339.96     2534.32    307.32 o 
 -14   4  19      154.83      139.10    253.77 o 
 -12   4  19      136.98      -81.28    128.63 o 
 -10   4  19     1019.03     1209.47    202.77 o 
  -8   4  19       16.13      -74.00    197.10 o 
  -6   4  19      185.65      122.88    171.55 o 
  -4   4  19       93.28      139.93    155.25 o 
  -2   4  19    23690.05    23221.46    467.87 o 
   0   4  19        2.68      301.87    160.17 o 
   2   4  19     6344.72     6369.54    239.81 o 
   4   4  19      505.26      349.18    153.61 o 
   6   4  19     4205.21     4742.06    504.42 o 
   8   4  19        3.56      426.43    271.99 o 
 -17   5  19     6983.43     6507.90    402.20 o 
 -13   5  19     5154.45     5519.06    314.43 o 
 -11   5  19     4089.02     4342.90    344.21 o 
  -9   5  19       42.02     -272.43    272.43 o 
  -7   5  19      772.68     1031.73    277.10 o 
  -5   5  19     1938.40     2091.90    292.87 o 
  -3   5  19     1133.67     1356.15    274.21 o 
  -1   5  19      921.73      729.30    249.77 o 
   1   5  19      520.01      568.42    272.21 o 
   3   5  19     3152.62     3676.48    329.32 o 
   5   5  19      106.27     -274.21    274.21 o 
 -12   6  19      569.79      118.66    285.54 o 
 -10   6  19      188.86      214.66    253.77 o 
  -8   6  19      188.83       42.22    300.21 o 
  -6   6  19       10.04     -206.66    281.54 o 
  -4   6  19       34.11     -286.21    286.21 o 
  -2   6  19       57.13      -70.22    275.76 o 
   0   6  19        2.14       29.55    253.99 o 
   2   6  19        0.42      -20.22    198.66 o 
 -20   0  20     2533.60     2454.54    246.65 o 
 -18   0  20     2826.56     2528.32    288.43 o 
 -16   0  20     5205.93     5551.06    341.09 o 
 -14   0  20      200.43     -113.99    229.77 o 
 -12   0  20     3614.65     3572.04    287.99 o 
 -10   0  20     2823.50     1920.79    266.43 o 
  -8   0  20      624.76      935.95    249.99 o 
  -6   0  20     2226.15     2649.65    276.88 o 
  -4   0  20       24.30     -148.88    172.21 o 
  -2   0  20    24368.03    24730.77    698.19 o 
   0   0  20      623.40      433.98    259.10 o 
   2   0  20     5228.48     4855.09    319.98 o 
   4   0  20      813.91      975.73    238.43 o 
   6   0  20     4022.39     3785.15    317.54 o 
   8   0  20      257.03      223.54    278.65 o 
 -21   1  20       59.69     -137.98    252.21 o 
 -19   1  20       97.27      150.73    316.32 o 
 -17   1  20      272.91      281.16    179.07 o 
 -15   1  20       68.50       70.15    178.85 o 
 -13   1  20     3536.87     3497.73    210.73 o 
 -11   1  20      520.38      596.19    223.54 o 
  -9   1  20     6063.63     6080.90    234.32 o 
  -7   1  20     1762.99     1753.75    267.10 o 
  -5   1  20     1307.37     1298.76    174.37 o 
  -3   1  20       17.67      371.09    219.99 o 
  -1   1  20      786.36      700.68    147.85 o 
   1   1  20     4536.01     3945.00    208.13 o 
   3   1  20     2439.92     2734.92    190.21 o 
   5   1  20     1727.23     1756.28    314.76 o 
   7   1  20      390.79      348.66    281.99 o 
   9   1  20     1286.26     1299.40    186.14 o 
 -20   2  20      155.67     -122.13    181.31 o 
 -18   2  20      261.76      308.87    184.38 o 
 -16   2  20      636.83      563.31    232.43 o 
 -14   2  20        7.82      162.91    156.99 o 
 -12   2  20      285.98      386.56    147.84 o 
 -10   2  20      444.99      516.82    166.17 o 
  -8   2  20        8.93     -122.16    326.65 o 
  -6   2  20       44.41     -137.93    137.93 o 
  -4   2  20      631.54      817.71    168.11 o 
  -2   2  20       69.13      131.05    147.34 o 
   0   2  20     3552.06     3331.57    188.32 o 
   2   2  20      530.56      159.99    262.88 o 
   4   2  20      293.09      113.77    208.66 o 
   6   2  20     2678.72     2220.52    254.10 o 
   8   2  20        5.89      -22.14    210.66 o 
 -19   3  20      636.19      -55.11    297.54 o 
 -17   3  20     2081.10     2576.67    212.66 o 
 -15   3  20      149.38     -113.36    179.98 o 
 -13   3  20     6983.66     7245.21    255.22 o 
 -11   3  20      222.52      394.05    163.57 o 
  -9   3  20     1303.51     1601.19    362.76 o 
  -7   3  20      210.69     -261.32    261.32 o 
  -5   3  20     6976.01     7244.91    250.78 o 
  -3   3  20       18.71      208.61    163.88 o 
  -1   3  20      634.45      639.91    157.27 o 
   1   3  20     7509.21     7314.69    261.92 o 
   3   3  20     4046.81     3943.85    198.27 o 
   5   3  20     3232.14     3005.70    254.88 o 
   7   3  20     3498.21     3606.93    262.10 o 
 -16   4  20      186.20      510.42    269.54 o 
 -14   4  20       25.34      -92.00    275.10 o 
 -12   4  20     1825.50     1333.04    234.66 o 
 -10   4  20     1916.10     1561.03    293.32 o 
  -8   4  20      324.03      900.18    286.65 o 
  -6   4  20      149.64      478.20    269.32 o 
  -4   4  20      106.68     -119.53    167.08 o 
  -2   4  20     1264.23     1433.15    191.16 o 
   0   4  20      257.81      253.92    169.35 o 
   2   4  20     1263.34     1612.36    230.43 o 
   4   4  20      102.78       23.78    193.55 o 
 -13   5  20     1808.71     1729.03    284.43 o 
 -11   5  20       36.27     -282.43    282.43 o 
  -9   5  20       10.56     -273.32    273.32 o 
  -7   5  20      143.52      316.43    301.10 o 
  -5   5  20      296.92       42.44    200.21 o 
  -3   5  20        1.25       42.66    289.54 o 
  -1   5  20      931.83     1690.80    319.54 o 
   1   5  20     2162.52     2346.99    324.21 o 
 -17   1  21      531.65      959.55    230.43 o 
 -15   1  21     1789.04     1753.73    210.68 o 
 -13   1  21     5439.81     5255.07    246.08 o 
 -11   1  21      229.11     -243.54    243.54 o 
  -9   1  21     3064.46     3112.49    213.65 o 
  -7   1  21      246.75     -178.00    178.00 o 
  -5   1  21     3525.15     3627.67    201.64 o 
  -3   1  21      948.54     1055.21    183.32 o 
  -1   1  21     1164.93      698.93    153.86 o 
   1   1  21     2140.48     2057.24    200.76 o 
   3   1  21     2494.37     2636.01    207.79 o 
   5   1  21      774.57      871.51    280.43 o 
 -16   2  21      404.07      725.30    253.77 o 
 -14   2  21       27.53      122.37    162.75 o 
 -12   2  21     6012.77     6129.85    437.53 o 
 -10   2  21     4075.45     3930.85    215.74 o 
  -8   2  21     3124.70     3134.56    185.10 o 
  -6   2  21     2503.35     2291.47    194.24 o 
  -4   2  21     1272.93     1351.59    324.98 o 
  -2   2  21      757.60     1171.52    204.66 o 
   0   2  21      136.09      556.26    177.15 o 
   2   2  21      902.72      819.06    178.01 o 
   4   2  21       23.97      210.16    186.11 o 
 -15   3  21      108.26      -46.00    309.76 o 
 -13   3  21       52.09     -192.70    192.70 o 
 -11   3  21      705.49     1087.06    286.21 o 
  -9   3  21      504.09      552.66    191.01 o 
  -7   3  21      112.03      781.74    278.43 o 
  -5   3  21       49.95      -13.25    183.60 o 
  -3   3  21     2492.50     2683.76    207.79 o 
  -1   3  21        2.04      -54.97    145.92 o 
   1   3  21      456.66      299.93    172.69 o 
   3   3  21        0.08      -15.72    176.40 o 
 -12   4  21     2414.44     2911.63    307.76 o 
 -10   4  21     1768.65     1569.03    317.98 o 
  -8   4  21       41.48      366.87    222.43 o 
  -6   4  21     5413.72     5570.17    387.31 o 
  -4   4  21      100.16      175.32    283.10 o 
  -2   4  21     8667.57     8701.34    395.09 o 
   0   4  21      965.49      709.96    288.21 o 
 -14   0  22       25.35       53.78    278.65 o 
 -12   0  22     2587.17     2976.96    318.65 o 
 -10   0  22     3746.65     3582.71    322.21 o 
  -8   0  22     2804.49     3482.72    339.09 o 
  -6   0  22     7489.29     7858.50    402.20 o 
  -4   0  22     6812.05     6588.12    366.87 o 
  -2   0  22     3164.82     2831.86    310.43 o 
   0   0  22     1495.40     1347.04    283.99 o 
   2   0  22     2136.32     2400.10    305.10 o 
 -13   1  22      122.12      146.51    197.28 o 
 -11   1  22       23.29      -88.21    183.44 o 
  -9   1  22      436.63      744.19    224.43 o 
  -7   1  22      282.65      474.77    544.31 o 
  -5   1  22     4150.37     3876.64    235.53 o 
  -3   1  22     1481.84     1561.34    405.42 o 
  -1   1  22     1274.58     1125.20    209.21 o 
   1   1  22     1010.28      610.45    201.51 o 
 -12   2  22      102.92      125.03    173.71 o 
 -10   2  22      836.68     1300.67    200.27 o 
  -8   2  22      545.59      808.37    316.10 o 
  -6   2  22      397.28     -188.56    188.56 o 
  -4   2  22     9853.13     9837.47    469.53 o 
  -2   2  22     1321.06     1550.21    216.46 o 
   0   2  22      339.67      223.03    162.52 o 
  -9   3  22     5012.03     6503.45    420.65 o 
  -7   3  22        0.09      532.42    315.32 o 
  -5   3  22     4019.55     4064.02    342.65 o 
                                                 
